# Supplementary material for: Nanopore sequencing and the Shasta toolkit enable efficient de novo assembly of eleven human genomes
Source: Nat Biotechnol. 2020 May 4;38(9):1044–53. doi: 10.1038/s41587-020-0503-6 (PMC7483855; doi:10.1038/s41587-020-0503-6)
Supplement: Source Data Fig. 1 — Tablulated data [file 41587_2020_503_MOESM3_ESM.xlsx]

## Sheet: Figure 1
Figure 1A
Sample Name	Flowcell	Flowcell (Gb)	Sample (Gb)
GM24143	1	87	280
	2	97
	3	95
GM24149	1	82	273
	2	10
	3	84
GM24385	1	26	157
	2	71
	3	59
HG00733	1	62	242
	2	90
	3	89
HG01109	1	71	219
	2	79
	3	70
HG01243	1	71	187
	2	73
	3	43
HG02055	1	71	202
	2	67
	3	65
HG02080	1	71	172
	2	42
	3	59
HG02723	1	81	227
	2	69
	3	78
HG03098	1	79	177
	2	40
	3	58
HG03492	1	61	158
	2	45
	3	51
Figure 1B
Sample Name	Flowcell	Read N50	Sample N50
GM24143	1	48891	46757
	2	47044
	3	44335
GM24149	1	46054	43306
	2	44245
	3	39618
GM24385	1	50349	48705
	2	49319
	3	46448
HG00733	1	29862	29584
	2	30473
	3	28417
HG01109	1	48795	45894
	2	44218
	3	44670
HG01243	1	45467	43567
	2	44681
	3	40554
HG02055	1	44320	45457
	2	47148
	3	44902
HG02080	1	38519	39319
	2	40123
	3	39315
HG02723	1	50509	49723
	2	47842
	3	50817
HG03098	1	41463	40629
	2	42308
	3	38115
HG03492	1	32149	30168
	2	30063
	3	28292
Figure 1C
Sample Name	Mean Identity	Median Identity	Mode Identity
GM24143	0.87188	0.89651	0.92
GM24149	0.87665	0.90511	0.93
GM24385	0.88276	0.91143	0.935
HG00733	0.87165	0.89682	0.925
HG01109	0.87033	0.89845	0.93
HG01243	0.88525	0.91435	0.935
HG02055	0.87215	0.90572	0.93
HG02080	0.88188	0.91259	0.935
HG02723	0.84914	0.87565	0.92
HG03098	0.85522	0.88156	0.915
Figure 1D
Sample	0-10kb	10-20kb	20-30kb	30-40kb	40-50kb	50-60kb	60-70kb	70-80kb	80-90kb	90-100kb	100-110kb	110-120kb	120-130kb	130-140kb	140-150kb	150-160kb	160-170kb	170-180kb	180-190kb	190-200kb	>200kb
GM24143	280000000000	246000000000	214000000000	186000000000	158000000000	131000000000	104000000000	81091672164	61556250352	45709357851	33364435389	23989633788	16994382457	11908014397	8213501361	5633474891	3822541361	2551569964	1704370521	1138986014	772550575
GM24149	273000000000	240000000000	203000000000	173000000000	145000000000	118000000000	92258961821	69476182869	50574936113	35754797378	24585155888	16623274209	11077919859	7296667377	4814281518	3180172640	2117555692	1417007332	934993404	631503444	418431354
GM24385	156000000000	134000000000	117000000000	102000000000	89124004698	76149264437	63620953357	51930820968	41517752969	32457612413	24910522732	18790047988	13918959891	10105207303	7230924285	5068912440	3538175224	2437346338	1660114015	1126826388	783260977
HG00733	242000000000	189000000000	148000000000	120000000000	96492391457	75674085517	57855322389	43353985470	32031218704	23367783247	16839447190	11978989247	8428538144	5857471651	4023268754	2724394116	1818504923	1208805540	804349650	536444548	362814267
HG01109	219000000000	194000000000	169000000000	145000000000	122000000000	101000000000	81332045965	64170218118	49661154564	37652275309	28007000035	20423273086	14614892591	10310802595	7164072577	4942154970	3402651025	2341228054	1587852687	1082950831	749495132
HG01243	187000000000	165000000000	140000000000	120000000000	101000000000	82559542463	65007569326	49478232317	36627581188	26513990613	18915163979	13344433580	9337849918	6479726194	4508208356	3125876366	2170554675	1529118815	1074987157	752357376	530201410
HG02055	202000000000	187000000000	161000000000	136000000000	113000000000	91506097624	71949665579	55207111270	41552027840	30764247199	22481504634	16247481336	11598849940	8210045838	5732481998	3941235626	2679357503	1811253595	1204525550	803366018	542940842
HG02080	172000000000	154000000000	126000000000	103000000000	84692364379	68562765590	54485279099	42500805116	32507058231	24418244808	18041806667	13118188552	9423337157	6695124647	4679738118	3235713029	2197277824	1511199445	1011427774	667306849	435421705
HG02723	227000000000	202000000000	179000000000	157000000000	135000000000	113000000000	91526228762	72176436851	55534935982	41712350337	30709876127	22161003991	15671838256	10861419248	7378415933	4908791950	3220436259	2083605704	1330319391	848059363	548566490
HG03098	177000000000	159000000000	134000000000	112000000000	89708136801	67016086086	46834534508	31092710081	19921418030	12437803988	7687017475	4739620036	2932984764	1810076194	1125538979	708774992	444166991	289040674	187439704	127187340	93094622
HG03492	157000000000	124000000000	98903464750	79251122907	62256578405	47388905857	34990298987	25116481030	17639681891	12174034926	8277538568	5577077803	3705206355	2427209333	1579466749	1004580122	644819082	421980514	284145406	197458489	140658865
Figure 1E
Raw data:	https://lc2019.s3-us-west-2.amazonaws.com/runlength/rle_vs_non_rle_identity_chr1_fc1_guppy_v2.3.5.tar.gz
Regular alignment statistics
chromosome_name	chromosome_length	forward_matches	forward_mismatches	forward_inserts	forward_deletes	forward_ref_length	forward_read_length	forward_sequence_identity	forward_alignment_identity	reverse_matches	reverse_mismatches	reverse_inserts	reverse_deletes	reverse_ref_length	reverse_read_length	reverse_sequence_identity	reverse_alignment_identity
chr1	248956422	1972707297	98423810	59354026	145657180	2216788287	2292018391	0.910872	0.866689	2014744049	99382761	62311266	151134594	2265261404	2344210387	0.910573	0.865599
Run-length alignment statistics
chromosome_name	chromosome_length	forward_matches	forward_mismatches	forward_inserts	forward_deletes	forward_ref_length	forward_read_length	forward_sequence_identity	forward_alignment_identity	reverse_matches	reverse_mismatches	reverse_inserts	reverse_deletes	reverse_ref_length	reverse_read_length	reverse_sequence_identity	reverse_alignment_identity
chr1	161573324	1435435213	46196451	54579314	81566138	1563197802	1608804428	0.927951	0.887289	1460321323	46865684	55256292	84942323	1592129330	1633991080	0.927489	0.886448
