# Supplementary material for: Nanopore sequencing and the Shasta toolkit enable efficient de novo assembly of eleven human genomes
Source: Nat Biotechnol. 2020 May 4;38(9):1044–53. doi: 10.1038/s41587-020-0503-6 (PMC7483855; doi:10.1038/s41587-020-0503-6)
Supplement: Source Data Fig. 2 — Tablulated data, references to data [file 41587_2020_503_MOESM4_ESM.xlsx]

## Sheet: Figure 2
2A
Calculated from contig lengths in the publicly-available assemblies
Assembler	Sample	Contig Lengths
canu	CHM13	https://lc2019.s3-us-west-2.amazonaws.com/quast/hg38_noAlts_ryan/quast-noalts-canu-CHM13/plot_data_NGx.txt
canu	HG002	https://lc2019.s3-us-west-2.amazonaws.com/quast/hg38_noAlts_ryan/quast-noalts-canu-HG002/plot_data_NGx.txt
canu	HG00733	https://lc2019.s3-us-west-2.amazonaws.com/quast/hg38_noAlts_ryan/quast-noalts-canu-HG00733/plot_data_NGx.txt
flye	CHM13	https://lc2019.s3-us-west-2.amazonaws.com/quast/hg38_noAlts_ryan/quast-noalts-flye-polished-CHM13/plot_data_NGx.txt
flye	HG002	https://lc2019.s3-us-west-2.amazonaws.com/quast/hg38_noAlts_ryan/quast-noalts-flye-polished-HG002/plot_data_NGx.txt
flye	HG00733	https://lc2019.s3-us-west-2.amazonaws.com/quast/hg38_noAlts_ryan/quast-noalts-flye-polished-HG00733/plot_data_NGx.txt
flye	CHM13	https://lc2019.s3-us-west-2.amazonaws.com/quast/hg38_noAlts_ryan/quast-noalts-flye-prepolish-CHM13/plot_data_NGx.txt
flye	HG002	https://lc2019.s3-us-west-2.amazonaws.com/quast/hg38_noAlts_ryan/quast-noalts-flye-prepolish-HG002/plot_data_NGx.txt
flye	HG00733	https://lc2019.s3-us-west-2.amazonaws.com/quast/hg38_noAlts_ryan/quast-noalts-flye-prepolish-HG00733/plot_data_NGx.txt
shasta	CHM13	https://lc2019.s3-us-west-2.amazonaws.com/quast/hg38_noAlts_ryan/quast-noalts-shasta-CHM13/plot_data_NGx.txt
shasta	HG002	https://lc2019.s3-us-west-2.amazonaws.com/quast/hg38_noAlts_ryan/quast-noalts-shasta-HG002/plot_data_NGx.txt
shasta	HG00733	https://lc2019.s3-us-west-2.amazonaws.com/quast/hg38_noAlts_ryan/quast-noalts-shasta-HG00733/plot_data_NGx.txt
wtdbg2	CHM13	https://lc2019.s3-us-west-2.amazonaws.com/quast/hg38_noAlts_ryan/quast-noalts-wtdbg2-CHM13/plot_data_NGx.txt
wtdbg2	HG002	https://lc2019.s3-us-west-2.amazonaws.com/quast/hg38_noAlts_ryan/quast-noalts-wtdbg2-HG002/plot_data_NGx.txt
wtdbg2	HG00733	https://lc2019.s3-us-west-2.amazonaws.com/quast/hg38_noAlts_ryan/quast-noalts-wtdbg2-HG00733/plot_data_NGx.txt
2B
Assembler	Sample	Aligned Lengths
canu	CHM13	https://lc2019.s3-us-west-2.amazonaws.com/quast/hg38_noAlts_ryan/quast-noalts-canu-CHM13/plot_data_NGAx.txt
canu	HG002	https://lc2019.s3-us-west-2.amazonaws.com/quast/hg38_noAlts_ryan/quast-noalts-canu-HG002/plot_data_NGAx.txt
canu	HG00733	https://lc2019.s3-us-west-2.amazonaws.com/quast/hg38_noAlts_ryan/quast-noalts-canu-HG00733/plot_data_NGAx.txt
flye	CHM13	https://lc2019.s3-us-west-2.amazonaws.com/quast/hg38_noAlts_ryan/quast-noalts-flye-polished-CHM13/plot_data_NGAx.txt
flye	HG002	https://lc2019.s3-us-west-2.amazonaws.com/quast/hg38_noAlts_ryan/quast-noalts-flye-polished-HG002/plot_data_NGAx.txt
flye	HG00733	https://lc2019.s3-us-west-2.amazonaws.com/quast/hg38_noAlts_ryan/quast-noalts-flye-polished-HG00733/plot_data_NGAx.txt
flye	CHM13	https://lc2019.s3-us-west-2.amazonaws.com/quast/hg38_noAlts_ryan/quast-noalts-flye-prepolish-CHM13/plot_data_NGAx.txt
flye	HG002	https://lc2019.s3-us-west-2.amazonaws.com/quast/hg38_noAlts_ryan/quast-noalts-flye-prepolish-HG002/plot_data_NGAx.txt
flye	HG00733	https://lc2019.s3-us-west-2.amazonaws.com/quast/hg38_noAlts_ryan/quast-noalts-flye-prepolish-HG00733/plot_data_NGAx.txt
shasta	CHM13	https://lc2019.s3-us-west-2.amazonaws.com/quast/hg38_noAlts_ryan/quast-noalts-shasta-CHM13/plot_data_NGAx.txt
shasta	HG002	https://lc2019.s3-us-west-2.amazonaws.com/quast/hg38_noAlts_ryan/quast-noalts-shasta-HG002/plot_data_NGAx.txt
shasta	HG00733	https://lc2019.s3-us-west-2.amazonaws.com/quast/hg38_noAlts_ryan/quast-noalts-shasta-HG00733/plot_data_NGAx.txt
wtdbg2	CHM13	https://lc2019.s3-us-west-2.amazonaws.com/quast/hg38_noAlts_ryan/quast-noalts-wtdbg2-CHM13/plot_data_NGAx.txt
wtdbg2	HG002	https://lc2019.s3-us-west-2.amazonaws.com/quast/hg38_noAlts_ryan/quast-noalts-wtdbg2-HG002/plot_data_NGAx.txt
wtdbg2	HG00733	https://lc2019.s3-us-west-2.amazonaws.com/quast/hg38_noAlts_ryan/quast-noalts-wtdbg2-HG00733/plot_data_NGAx.txt
2C
Sample	Assembler	Disagreements in GRCh38 autosomes and chrX chrY	Disagreements outside centromeres	Disagreements outside centromeres and seg dups	Disagreements outside centromeres, seg dups, chrY, acrocentric chr arms and QH-regions
HG002	Shasta	901	755	284	121
	Flye	5881	1226	513	117
	Canu	3882	2347	689	216
	Wtdbg2	3572	1213	484	148
HG00733	Shasta	814	662	256	110
	Flye	6555	1261	604	134
	Canu	4570	2791	755	224
	Wtdbg2	3985	1166	474	135
CHM13	Shasta	1051	795	333	129
	Flye	5452	1228	448	107
	Canu	4768	2764	864	164
	Wtdbg2	4202	1519	592	249
2D
shasta_total_lengths	2.7836	2.8012	2.80909
shasta_aligned_lengths	2.77541	2.79017	2.79705
wtdbg2_total_lengths	2.79238	2.79389	2.8368
wtdbg2_aligned_lengths	2.74244	2.74181	2.78261
flye_total_lengths	2.81603	2.81924	2.85793
flye_aligned_lengths	2.7693	2.76745	2.80769
canu_total_lengths	2.90072	2.9011	2.91969
canu_aligned_lengths	2.85817	2.86407	2.86634
2E
Sample	Assembler	Balanced	Identity	Deletion	Insertion
HG002	Shasta	0.00975	0.00061	0.00849	0.00065
	Wtdbg2	0.01181	0.0008	0.01073	0.00029
	Canu	0.014	0.00065	0.01316	0.0002
	Flye	0.01636	0.00068	0.0045	0.01118
HG00733	Shasta	0.01062	0.00083	0.00887	0.00093
	Wtdbg2	0.01217	0.00108	0.01059	0.00051
	Canu	0.01328	0.00074	0.01224	0.00031
	Flye	0.01854	0.00089	0.00445	0.0132
CHM13	Shasta	0.0054	0.00039	0.0043	0.00072
	Wtdbg2	0.00689	0.00068	0.00583	0.00038
	Canu	0.00705	0.00038	0.00643	0.00024
	Flye	0.02213	0.00051	0.00448	0.01715
2F
WTDBG2	HG00733	2971	63	365	r5a.16xlarge	3.62
	GM24385	1752	63	293	r5a.16xlarge	3.62
	CHM13	1655	63	312	r5a.16xlarge	3.62
WTDBG2 (wtpoa-cns)	HG00733	248	31	12	r5a.16xlarge	3.62
	GM24385	274	24	12	r5a.16xlarge	3.62
	CHM13	257	31	12	r5a.16xlarge	3.62
Flye	HG00733	3421	123	1013	x1.32xlarge	13.34
	GM24385	3749	64	727	x1.16xlarge	6.67
	CHM13	4084	126	911	x1.32xlarge	13.34
Shasta	HG00733	298	128	966	x1.32xlarge	13.34
	HG01109	355	128	-	x1.32xlarge	13.34
	HG01243	296	128	-	x1.32xlarge	13.34
	HG02055	309	128	-	x1.32xlarge	13.34
	HG02080	276	128	-	x1.32xlarge	13.34
	HG02723	373	128	-	x1.32xlarge	13.34
	HG03098	238	128	-	x1.32xlarge	13.34
	HG03492	200	128	-	x1.32xlarge	13.34
	GM24385	240	128	692	x1.32xlarge	13.34
	GM24149	427	128	-	x1.32xlarge	13.34
	GM24143	451	128	-	x1.32xlarge	13.34
	CHM13	317	128	-	x1.32xlarge	13.34
