# Supplementary material for: Nanopore sequencing and the Shasta toolkit enable efficient de novo assembly of eleven human genomes
Source: Nat Biotechnol. 2020 May 4;38(9):1044–53. doi: 10.1038/s41587-020-0503-6 (PMC7483855; doi:10.1038/s41587-020-0503-6)
Supplement: Source Data Fig. 3 — References to data [file 41587_2020_503_MOESM5_ESM.xlsx]

## Sheet: Figure 3
3
Contig names from assemblies are described in figure, assemblies are publicly available
Coverage information can be found here:
https://lc2019.s3-us-west-2.amazonaws.com/align/HG00733_sire/HG00733_sire_all_VS_hg38_MHC_only.bam
https://lc2019.s3-us-west-2.amazonaws.com/align/HG00733_dam/HG00733_dam_all_VS_hg38_MHC_only.bam
https://lc2019.s3-us-west-2.amazonaws.com/align/HG00733/HG00733.hg38.MHC_only.merged.bam
https://lc2019.s3-us-west-2.amazonaws.com/align/CHM13/chm13.rel2.sorted_MHC_only.bam
