# Supplementary material for: Nanopore sequencing and the Shasta toolkit enable efficient de novo assembly of eleven human genomes
Source: Nat Biotechnol. 2020 May 4;38(9):1044–53. doi: 10.1038/s41587-020-0503-6 (PMC7483855; doi:10.1038/s41587-020-0503-6)
Supplement: Source Data Fig. 4 — Tablulated data, references to data [file 41587_2020_503_MOESM6_ESM.xlsx]

## Sheet: Figure 4
4A
Sample	Method	Balanced error	Identity	Deletion	Insertion
HG00733	Shasta	0.01062	0.00083	0.00887	0.00093
	Racon	0.00715	0.0008	0.0057	0.00066
	Medaka	0.00455	0.00075	0.00311	0.00069
	MarginPolish	0.0046	0.00063	0.00278	0.00118
	HELEN	0.00388	0.00066	0.00202	0.0012
CHM13(CHR-X)	Shasta	0.00469	0.00014	0.00404	0.00051
	Racon	0.00313	0.00017	0.00192	0.00104
	Medaka	0.0011	0.00012	0.00035	0.00063
	MarginPolish	0.00215	8e-05	0.00055	0.00153
	HELEN	0.00064	6e-05	0.00036	0.00022
4B - Guppy 2.3.3
Generated by steps described in Supplementary Notes
4B - Shasta, MarginPolish, HELEN
Generated by steps described in Supplementary Notes
4C
Sample	Method	Balanced error	Identity	Deletion	Insertion
HG00733	Shasta	0.01062	0.00083	0.00887	0.00093
	MarginPolish	0.0046	0.00063	0.00278	0.00118
	HELEN	0.00388	0.00066	0.00202	0.0012
	Wtdbg2	0.01217	0.00108	0.01059	0.00051
	MarginPolish	0.00538	0.00083	0.00333	0.00122
	HELEN	0.00473	0.00089	0.00257	0.00127
	Canu	0.01328	0.00074	0.01224	0.00031
	MarginPolish	0.00438	0.0005	0.0029	0.00098
	HELEN	0.00355	0.0005	0.00206	0.00099
	Flye	0.01854	0.00089	0.00445	0.0132
	MarginPolish	0.00425	0.00062	0.00257	0.00106
	HELEN	0.00356	0.00064	0.00183	0.00109
4D
Method	Sample	Minutes	Threads Used	Peak Memory	Instance Type	Instance Cost
Racon (4x)	HG00733	3099	62	574	r5a.24xlarge	5.42
	GM24385	2342	62	501	r5a.24xlarge	5.42
	CHM13	3700	62	281	r5a.24xlarge	5.42
Medaka mini_align	HG00733	611	62	101	c5.18xlarge	3.06
	GM24385	489	62	115	c5.18xlarge	3.06
	CHM13	810	60	143	c5.18xlarge	3.06
Medaka call_consensus	HG00733	8611	62	164	c5n.18xlarge	3.89
	GM24385	3355	62	150	c5n.18xlarge	3.89
	CHM13	2532	62	149	c5n.18xlarge	3.89
MarginPolish	HG00733	680	90	66	m5.metal	4.61
	HG01109	912	70	57	c5.18xlarge	3.06
	HG01243	835	70	65	c5.18xlarge	3.06
	HG02055	733	70	77	c5.18xlarge	3.06
	HG02080	793	70	64	c5.18xlarge	3.06
	HG02723	1000	64	60	c5.18xlarge	3.06
	HG03098	852	70	78	c5.18xlarge	3.06
	HG03492	777	70	80	c5.18xlarge	3.06
	GM24385	842	70	66	c5.18xlarge	3.06
	GM24149	1037	64	103	c5.18xlarge	3.06
	GM24143	1051	64	84	c5.18xlarge	3.06
	CHM13	739	70	65	c5.18xlarge	3.06
HELEN_consensus	HG00733	216	8 GPUs	-	p2.8xlarge	7.2
	HG01109	204	8 GPUs	-	p2.8xlarge	7.2
	HG01243	233	8 GPUs	-	p2.8xlarge	7.2
	HG02080	212	8 GPUs	-	p2.8xlarge	7.2
	HG03098	216	8 GPUs	-	p2.8xlarge	7.2
	GM24385	208	8 GPUs	-	p2.8xlarge	7.2
	GM24143	226	8 GPUs	-	p2.8xlarge	7.2
HELEN stitch	HG00733	59	32	-	p2.8xlarge	7.2
	HG01109	50	32	-	p2.8xlarge	7.2
	HG01243	49	32	-	p2.8xlarge	7.2
	HG02080	54	32	-	p2.8xlarge	7.2
	HG03098	65	32	-	p2.8xlarge	7.2
	GM24385	68	32	-	p2.8xlarge	7.2
	GM24143	62	32	-	p2.8xlarge	7.2
