# Supplementary material for: Nanopore sequencing and the Shasta toolkit enable efficient de novo assembly of eleven human genomes
Source: Nat Biotechnol. 2020 May 4;38(9):1044–53. doi: 10.1038/s41587-020-0503-6 (PMC7483855; doi:10.1038/s41587-020-0503-6)
Supplement: Source Data Fig. 5 — References to data [file 41587_2020_503_MOESM7_ESM.xlsx]

## Sheet: Figure 5 Contig lengths
5	GRCh38	HG03492	HG03098	HG02723	HG02080	HG02055	HG01243	HG01109	HG00733	GM24385	GM24149	GM24143
	248956422	130118105	108433033	130243856	109673510	74608077	84433075	105984361	91577920	130191041	130208709	96624506
Segment lengths can be determined from publicly-available assemblies	242193529	109679133	79657817	76942707	64296036	66102696	71973329	99975928	78229961	95473618	71435951	77688634
	198295559	84193650	75409724	69570759	53271697	65694562	66315078	77723345	77678671	75654800	66264146	68050081
	190214555	80958535	71906385	66323583	47994957	51922010	59468529	75008595	70954608	65957548	59282002	67507637
	181538259	75467390	66233125	65397452	47376946	47119124	52386183	50437453	67519252	59866113	54620353	66272195
	170805979	67640316	59105173	61560797	45387199	45364075	49695331	48712009	59310236	59135131	44695746	65398687
	159345973	66431226	44951030	59314638	44513718	44914811	47750269	44971062	59285315	59124721	40944490	63009813
	156040895	65467079	40129152	56531538	40207495	44132937	44964675	42136796	50464328	58781218	40114971	62095560
	145138636	51201087	39334767	55744218	40203229	44093487	44692095	41108447	44979561	55944827	39326619	57189349
	138394717	50440906	38814714	54758342	39243975	39094765	43299025	40173949	42004004	50436915	39254357	50422131
	135086622	44085681	38365449	44951222	38853014	37910115	42766464	39577349	39620107	49595568	38379308	44954714
	133797422	41186178	38152539	41988892	37925964	35157390	42521711	39564100	38394378	48429405	38176385	44468746
	133275309	40567508	37011764	41181101	36380970	33758973	41095669	36808619	38170352	45448624	35432859	41090059
	114364328	39410844	35896047	40753125	29970109	33121564	40748784	36576360	37987818	44965919	34178067	40310011
	107043718	38352167	33142643	39619320	29912070	32870904	38235290	36248129	37493476	44676937	33177922	39582204
	101991189	37898142	33065940	38180781	29908030	32294652	35423054	34642380	37042788	42675420	33010742	38380143
	90338345	36482409	32043971	38121332	29396567	32003784	33317412	34431688	36628569	41576304	32003102	38102721
	83257441	35969460	30708919	36476210	28862075	30761793	33171633	33296232	36360311	41054433	29578812	35451713
	80373285	33145961	29822565	35931347	28810830	30633270	31521230	32088086	35482321	39668277	28864867	34509874
	64444167	27940681	28694330	34051361	27294229	30615555	31048194	30658707	33920092	38223387	28446837	33869747
	58617616	27536371	28677927	33743563	26384811	30478545	30474194	29005456	33173955	37046969	27268799	33453763
	57227415	26910531	27518520	33319442	26253568	28886651	30197411	28994064	32126115	33877279	27187946	33114071
	50818468	26358671	26946736	33133401	24579984	28243531	28888665	26972459	31288623	33482878	26910564	32933369
	46709983	26268665	26722497	32702590	24494361	27538242	28541853	26198470	29618508	29253883	26236138	32003264
	5161414	25885892	26598295	31754622	23810801	26930920	28436894	26101750	29112287	26269385	25618609	29233878
	4929269	25844161	26249445	28987904	23756929	26654164	27722176	25496321	28747369	26264774	24623177	28717799
	4827813	25827651	26072854	27302366	23540810	26263974	26917412	24919029	27948607	26111028	24446598	27603275
	4795265	25689150	25964432	26337117	23347852	26004220	26426766	24616656	27526871	25053094	24432309	27513155
	4677643	24643862	25665655	25613103	22799424	25242033	26271989	24455356	26909246	24636127	24231622	26939280
	4672374	24629163	24986411	25294800	22754393	24221698	25593168	23536379	26278609	23520830	24216558	24605438
	4606388	24251148	24621786	25163327	22564020	23693316	25223173	23249202	26120784	22533327	24177359	23927299
	4604811	24137394	24599255	24641645	22530827	23521542	24650301	22822497	25752663	22496214	23570299	23531777
	2877074	23648009	24304415	21840362	22501436	22870164	24591559	22803286	24720032	21460974	23488105	22865098
	2659700	23507229	24225898	21443628	22056226	22786388	24006614	22602053	24611016	21409405	23128006	22575158
	1872759	22895087	24193266	21438550	21454192	21482631	23538940	22566496	24232835	21326256	23014587	22498223
	1821992	22891947	23584110	20587121	21299885	21482367	23121555	22532368	23631958	20346145	22871025	20667655
	1612928	21701744	23533172	20570147	20961670	21042082	22879915	22516181	23523190	19835951	22744951	20658141
	1511111	21399347	22571315	20265678	20782674	20636086	22834942	21532001	22891626	19454438	22650342	20041613
	1423190	21178938	22561226	19941004	20629294	19048998	22753128	21403859	22838199	19384582	21414060	19936924
	1351393	20668062	22440588	18672228	20019859	18751404	22408864	21121896	21707787	19161953	20978662	19555742
	1144418	19097810	22073224	18438332	19919916	18155749	22164775	20527774	21231899	18996925	20798256	19405598
	1111570	18774601	21661593	18226675	19298717	18154752	22114735	19512292	20758754	18260625	20777123	19215483
	1091841	18764092	20895583	17411074	18954676	18010099	21485836	19392347	20512187	17664524	19992257	19148713
	1066800	18590962	19620076	17266371	18949861	17643028	21163873	18651202	20452591	17433225	19813126	18803666
	1066390	18255994	19188288	17065287	18701305	17485643	20884160	18279481	19834144	17347230	18614683	18636498
	1064304	17565081	19135771	16925677	18660946	17313440	19446822	18261053	19091490	17256001	18574919	18234791
	1002683	16598038	18672761	16638897	17653408	17276827	18872501	17446950	19051821	17245293	18243179	18146817
	987716	16498938	18252373	16405630	17356108	17230171	18832868	17371247	18632964	16841923	17752973	17432883
	987100	16321159	17915546	15735134	17170671	17161514	18285331	17249946	18322418	16660894	17427767	17292523
	985506	15394958	17766612	15465924	16677392	16970687	18071631	17090244	17791607	16586368	17254729	16598839
	911658	15304960	17756839	15343193	16584345	16509735	16985703	16668701	16581813	16326690	16240996	16547349
	870480	15236150	17331689	15094949	16560128	16302857	16759473	16590426	16341557	16231922	15950896	16545020
	796479	14994319	16586192	14942879	16347485	16217652	16650456	16343892	16170297	16202424	15379864	16408936
	729520	13694924	16327270	14832158	15584440	15839153	16643417	16226611	16079801	15982816	14916772	16329473
	624492	13151694	16218427	14186427	15484482	15830698	16351417	16114771	15887972	15431584	14836667	16162967
	586476	13101527	16052750	14049812	15054674	15649744	16230453	16046547	15756242	15427446	14796440	15448252
	572349	12944078	15359269	14032529	14914035	14803268	16013330	15954649	15676876	14390220	14506388	15387801
	555799	12688596	14897924	13868557	14892593	14732970	15885054	15913070	14993881	14180524	14461071	15046768
	478999	12550166	14790587	13650845	14868543	14502389	15494708	15767207	14620698	13994346	14457433	14866941
	448248	12230492	14095402	13594793	14867424	14494418	15487446	15591090	14134517	13703949	14197103	14768024
	439082	12072784	14047023	13305044	14821833	14041138	14880814	15489173	13546961	13574304	14017403	14644394
	430880	11982425	14004694	13247656	14776244	13841260	14106213	15392215	13365292	13282510	13845792	14304857
	425601	11900889	13834607	13160561	14368567	13684298	13849241	14888773	12765235	13148423	13705980	14054132
	408271	11849763	13650187	13100653	14216696	13061086	13590827	14684616	12656160	12371437	13663145	13841237
	392061	11844378	13382979	13049730	13993639	12812939	13467025	13845382	12567290	11976961	13533681	13141839
	391357	11602742	13376163	12423078	13930727	12773836	13151147	13689411	12541170	11949247	13215128	13080721
	388773	11529447	13372028	12397320	13337351	12708227	13104381	13642583	12267710	11853103	12827722	12960236
	385657	11374357	13146020	12194596	13139398	12368590	12779340	13561875	12252211	11661850	12701483	12895963
	378547	11362398	13128069	12117420	13008877	12210903	12657735	13192298	12232647	11653315	12408073	12828611
	376187	11171291	12677031	12084966	12976050	12049946	12551445	13135106	12211348	11565222	12372462	12571706
	375691	10959524	12219110	12083469	12248738	12018094	12312580	13128249	12092036	11534529	12192632	12227126
	374415	10922000	12197281	12012287	12199391	11857103	12207126	12924092	12049999	11193893	12087121	12107715
	366580	10652095	12090332	11964962	12190289	11844135	12058368	12842992	11893453	10983144	12024527	12056593
	354444	10213667	11971731	11859719	11982949	11828799	12002018	12429026	11860030	10676947	11972402	11978310
	327382	10163299	11903585	11812613	11953511	11786215	11985560	12262649	11859923	10598212	11930768	11975406
	325800	10087465	11846507	11542048	11928514	11542110	11910865	12212146	11506236	10541696	11674541	11852517
	322166	9892381	11789157	11147607	11889387	11535837	11859017	11978038	11119474	10530410	11202165	11831343
	318687	8926752	11699991	10659714	11859263	11462076	11845203	11836784	10919500	10489533	11051686	11483296
	309802	8641460	11615379	10457165	11590487	11339025	11790533	11576750	10913409	10400435	10901882	11171959
	306913	8452975	11503268	10409080	11561668	10963434	11557929	11547706	10659181	10197753	10668967	10953028
	305841	8130908	11127320	10128822	11488898	10898630	11513908	11147821	10032269	10149629	10476283	10480825
	304135	8095648	10901628	9658291	11311462	10691762	11449255	11009475	9695981	9926136	10411382	10185222
	300230	7760521	10653298	9499390	11295986	10670071	11369814	10883545	9411168	9795764	10216955	10161068
	296895	7619868	10540881	9429315	11218721	10614544	11314197	10639376	9211459	9733576	10104698	10160278
	296527	7578291	10477992	9234043	11084356	10483985	11116903	10534986	9185555	9519592	10024265	10125983
	292436	7571588	10366209	9205305	11074635	10255668	10898352	10480724	8915267	9275504	9911449	9815814
	289831	7443874	10074739	9174935	10959783	10181630	10664101	10395213	8546820	9069810	9786936	9800353
	284869	7433544	9990121	9171628	10658745	10179634	10607111	10272253	8381194	9013364	9650471	9395805
	282736	7274068	9506421	9049040	10617811	10151626	10317638	10182059	8122037	8940189	9589111	9274343
	282224	7133407	9283471	9016720	10245170	10093898	10216970	9911162	8115222	8766058	9425229	9209699
	280839	7097249	9166402	8982467	9922061	10038283	10114419	9832492	8101524	8331214	9399729	9048401
	278131	6816457	9084760	8950038	9874662	10017337	9924900	9670673	8022009	8329638	9398294	8425496
	274009	6753421	8786073	8875924	9818968	9712159	9385049	9606876	8013917	8096959	9203012	8315135
	271782	6584595	8514372	8677761	9793833	9655721	9334031	9540864	8012232	7993653	9067661	8141204
	271455	6452707	8280185	8417759	9784850	9607229	9192669	9447119	7845670	7892775	9013603	8084340
	263666	6385163	8180696	8319145	9743089	9516610	9013996	9210168	7812447	7752713	8975038	7990254
	263054	6235605	8173990	8273650	9630875	9409393	8964271	9077695	7766473	7639845	8897028	7771611
	259914	6189406	8135635	8263075	9612334	9139558	8934698	9065412	7749163	7580112	8673463	7610881
	256271	6129465	7795174	8146635	9577725	9133797	8386928	8822422	7303118	7435263	8515387	7435885
	248807	6074259	7721160	8130725	9472428	9121164	8371745	8649688	7093845	7359409	8374247	7195333
	248252	6034974	7440702	8126578	9223593	9101744	8245643	8536124	6947573	6997329	8335063	7114767
	244917	6004862	7339785	7798078	9183921	9077878	8125242	8355004	6880303	6885918	8079685	7090940
	244096	5895972	7273765	7675668	8782126	8940943	7923766	8257857	6608335	6862122	7789446	6994506
	238139	5852515	7192686	7447543	8451917	8849234	7726396	8129522	6513503	6453297	7592845	6889224
	235827	5806218	7188806	7283144	8444546	8821468	7651875	8128002	6392595	6261251	7438643	6871744
	233762	5735484	7064995	7016175	8422812	8738762	7497130	8097020	6183488	6186555	7160369	6735565
	232857	5680318	7023122	6866650	8406599	8489417	7440040	8065917	6141115	5908152	6853764	6498862
	229282	5648254	7006976	6856134	8376504	8188752	7304405	8003193	6024050	5842742	6634768	6212124
	226852	5640294	6855838	6578268	8247022	8127038	7180646	7685910	5816314	5814623	6602619	6184316
	224108	5524388	6833135	6283470	8162821	8030167	7013509	7283117	5780297	5746856	6551387	6131605
	223995	5474789	6795910	6189759	7969316	8028542	6951796	7101777	5745715	5684352	6541439	5982963
	223625	5457310	6513983	5782460	7595645	7799522	6880385	6905565	5658515	5639545	6464874	5778414
	220246	5328334	6270408	5763174	7536037	7746175	6874607	6858322	5626422	5623248	6279697	5747196
	218612	5242072	6188368	5745324	7438891	7720223	6751516	6759095	5597250	5466231	6188711	5737964
	215732	5240175	6055553	5634429	7288034	7447987	6716096	6274060	5590371	5277192	6144538	5680048
	214625	5222015	5931388	5617405	7186343	7297022	6335638	6184826	5583032	5256993	6026662	5633201
	214158	5194922	5830221	5615945	7115294	7198628	6187073	6070113	5542538	5217728	6023687	5625441
	211173	5045361	5737257	5592640	7057502	7193622	6132947	6043128	5540481	5213689	5964669	5505908
	210658	4946860	5714699	5528408	7026888	7183556	6065767	5955161	5433966	5117751	5941897	5467204
	210133	4810452	5631329	5233421	6992695	7111105	5855539	5844266	5283167	5062140	5938218	5430904
	209988	4601947	5626860	5217275	6897779	7036219	5785653	5776763	5275024	4992044	5809573	5216646
	209709	4564746	5618748	5207949	6752099	7009912	5738146	5736994	5273236	4950283	5785486	5202875
	209586	4518831	5557703	5138181	6678784	6961123	5731143	5734717	5242222	4856773	5772451	5181923
	209512	4389620	5525863	5062508	6567008	6933382	5649927	5721202	5230507	4752276	5735413	5169338
	205944	4324853	5352982	5035479	6417770	6914028	5635707	5637322	5211495	4643846	5672709	5007129
	205312	4282072	5251738	4954192	6347454	6805498	5569993	5626343	5078622	4536262	5634262	4940691
	205194	4184476	5228504	4813373	6279150	6756400	5510148	5442866	5033724	4487942	5625470	4921660
	204239	4183047	5219237	4638601	6127197	6392068	5459616	5422903	5033139	4202653	5568027	4562524
	204059	4114087	5192484	4564827	6007139	6241215	5430331	5379909	4951217	4120237	5506497	4209625
	201709	4067015	5189974	4545084	5996861	6236538	5276734	5312055	4845251	4063888	5474823	4127251
	201197	4056216	5185386	4295191	5937110	6228713	5222325	5258956	4651686	3853326	5411558	4123745
	200998	3928924	5072808	4264178	5828714	5910640	5196267	5232457	4560687	3851509	5345285	4065331
	200773	3816544	4981841	4189523	5764181	5797656	5191451	5178474	4472675	3774996	5336366	4002485
	198735	3739991	4938660	4182834	5739694	5739910	5160731	4969486	4464548	3723402	5305299	3921179
	198278	3658393	4815974	4182132	5634413	5737063	4959090	4937717	4382785	3698864	5287031	3770669
	198005	3654384	4806753	4079775	5624644	5638949	4683736	4879691	4324287	3684648	5276755	3666675
	197536	3635731	4644516	4040413	5623447	5632669	4654541	4689152	4159599	3656919	5244056	3657319
	197351	3616758	4576838	3864348	5598725	5631196	4533119	4510752	4104731	3606387	5228500	3622825
	196688	3611100	4372382	3767631	5565490	5517942	4369320	4383625	4086006	3597228	5217968	3595145
	196384	3604756	4296718	3752176	5431752	5322302	4180708	4380661	4064717	3518702	5175641	3580111
	195710	3597651	4284329	3638728	5381707	5217852	4123738	4301243	3913568	3472737	4944059	3465780
	194050	3589725	4120897	3614935	5295048	5216519	4075791	4268496	3910907	3417896	4940919	3389458
	192462	3571033	4086488	3586527	5271902	5212881	4020858	4130351	3865269	3410592	4869109	3385304
	191684	3567127	4063171	3579617	5222463	5145203	3907425	4060171	3776925	3380811	4849203	3347959
	191469	3485013	4016182	3579433	5208444	5138233	3856834	3996423	3736294	3279204	4692058	3261958
	191409	3301927	3916710	3369926	5198579	4969469	3807602	3978978	3616826	3257736	4606771	3201716
	190932	3241077	3778900	3317123	5192197	4940445	3739435	3877118	3576927	3233823	4427711	3198407
	190869	3236968	3741611	3276597	5141809	4897178	3666419	3784202	3525497	3218319	4253703	3168101
	189352	3176438	3638658	3242067	5037055	4891511	3619144	3781255	3482597	3166956	4148782	3152977
	188315	3169617	3593750	3203784	5030145	4884075	3598998	3779507	3390970	3143904	4112523	3129204
	188024	3168113	3555682	3185244	5015098	4672182	3535543	3684030	3366559	3114875	4093598	3114845
	187935	3163677	3513034	3163611	4957484	4617263	3458907	3610342	3342160	2922936	4022619	2916536
	186739	3115481	3454362	3160748	4803452	4533838	3395557	3604701	3251982	2882731	3991240	2888341
	186262	3108793	3450001	3158951	4751901	4460711	3343141	3511227	3209054	2779608	3963388	2748955
	186203	3060690	3430081	3152230	4735234	4333789	3241321	3390986	3191262	2630114	3818857	2733820
	186169	3007489	3413417	3145575	4647391	4310218	3198316	3338446	3178801	2606623	3813127	2614877
	185823	2984815	3404121	3114799	4439249	4252590	3167632	3178027	3165946	2529025	3810953	2545436
	185591	2934889	3378850	3041594	4280650	4196143	3163974	3169787	3162049	2458344	3739853	2494727
	185285	2883202	3368194	3027112	4188321	4181421	3112917	3122773	3102381	2457999	3651345	2456286
	184516	2869503	3336916	2883047	4118023	4121579	2942175	3114022	3005106	2456777	3645882	2451997
	184499	2798145	3247792	2730519	4064699	4075060	2940862	3063959	2918350	2421006	3642747	2426562
	184404	2762693	3176757	2620697	4041052	4070594	2880994	3004279	2891411	2373652	3621216	2374709
	184319	2722394	3174460	2554541	3929318	4058102	2878476	2895567	2863032	2365567	3610539	2319310
	183433	2669239	3165414	2507416	3844086	4053049	2815964	2881087	2852204	2330768	3609914	2279642
	182896	2642403	3136315	2507366	3785980	3902316	2710051	2860639	2611764	2289274	3555012	2200779
	182439	2612773	3002344	2457643	3642250	3882188	2700786	2754518	2540810	2273144	3498780	2153444
	181920	2551381	2902653	2454639	3636474	3854803	2656941	2620718	2498905	2264080	3413213	2100641
	181496	2479404	2874510	2444698	3579978	3631109	2618307	2578661	2475022	2188184	3387803	2064749
	180703	2461387	2740226	2377017	3562952	3559189	2603889	2487138	2459049	2150232	3342463	2058334
	180671	2456051	2721439	2282114	3509972	3557360	2575733	2484607	2452628	2110527	3270129	2020100
	180306	2451141	2711981	2242371	3462729	3451965	2495973	2457768	2420049	2036525	3255688	2004900
	179772	2427661	2613699	2151671	3345957	3380617	2494555	2450112	2372386	2016424	3212843	1951201
	179693	2409192	2609835	2089389	3281297	3373486	2458193	2415340	2286398	1981985	3212546	1909746
	179254	2390655	2541443	2076009	3256629	3331290	2452157	2391092	2283504	1981815	3188209	1843691
	179198	2386827	2539973	2049610	3254464	3172658	2433284	2314557	2233612	1938090	3181040	1824360
	179043	2350216	2487078	2019162	3200355	3167678	2428899	2227927	2211419	1918369	3166284	1812530
	178921	2303396	2457766	1902081	3167286	3156838	2346001	2168424	2151839	1872683	3161009	1782404
	177381	2284647	2453260	1850065	3160631	3103134	2336288	2138120	2102618	1817637	3099337	1776593
	177092	2274910	2418622	1829956	3139855	2952129	2302859	2073809	2100543	1794107	3012083	1755245
	176845	2222354	2376138	1752866	3027635	2932965	2286246	2027009	2063931	1754185	3011267	1684361
	176608	2145428	2356849	1742546	3007118	2926929	2230209	2025577	2021533	1742794	2914613	1664345
	176103	2143171	2297165	1672565	2854833	2894426	2133579	1901209	1944712	1733891	2882683	1617509
	176043	2100382	2244650	1663781	2760867	2882100	2108484	1882694	1929595	1686607	2876425	1616495
	175808	2092364	2239591	1658916	2673774	2880784	2064104	1870886	1899747	1684640	2811404	1600092
	175055	2070716	2187984	1648701	2669426	2870135	2044765	1830075	1855705	1674992	2703469	1578961
	174166	2053630	2140339	1632502	2647214	2760548	1985698	1769022	1845255	1666078	2614569	1564050
	174061	2014967	2126308	1620318	2589204	2630443	1899994	1752940	1842006	1590507	2524412	1533833
	173649	2013892	2098144	1610791	2493785	2610153	1893955	1706857	1754056	1587616	2456863	1446777
	173459	2001458	2021484	1541807	2488013	2550701	1852607	1678009	1740185	1544583	2451646	1440955
	173151	1973685	2020636	1457658	2458140	2526902	1834560	1666205	1664894	1519163	2416306	1440181
	172810	1871389	2012173	1419020	2457228	2491779	1813026	1665757	1618788	1454814	2379636	1394880
	172708	1828405	1998514	1393584	2452877	2456828	1805724	1654808	1616173	1442140	2374911	1394565
	171286	1816577	1955147	1365398	2452857	2451235	1759739	1620538	1610183	1441712	2310236	1364228
	171027	1801002	1930625	1364164	2377879	2437866	1693845	1599742	1553075	1403984	2239039	1361911
	170701	1763077	1906435	1347388	2377017	2425623	1686188	1583764	1545396	1368011	2226981	1348604
	170698	1754632	1868585	1327907	2338738	2376194	1670595	1571585	1545027	1364442	2165221	1326888
	170680	1721723	1830714	1323007	2228692	2327090	1663809	1547787	1526209	1343776	2121082	1322987
	170665	1664292	1757898	1312506	2220237	2240196	1614627	1541721	1473020	1339790	2099617	1309492
	170537	1651541	1742768	1302831	2219561	2220402	1591265	1536528	1460331	1313762	2068613	1303508
	170399	1618294	1714341	1253541	2204826	2124797	1544599	1444230	1415260	1305541	2060198	1232784
	170222	1615589	1698466	1251577	2203674	2090436	1500730	1438005	1404896	1294260	2022003	1223025
	170148	1592635	1663291	1231218	2182042	2084782	1460056	1419948	1389509	1275185	2000639	1205656
	169178	1584028	1623789	1226393	2166196	2071868	1447481	1419171	1388319	1273748	1993905	1194730
	169134	1533929	1617151	1182149	2134796	2071321	1436657	1386833	1347208	1243318	1955228	1147507
	168472	1507625	1616819	1179065	2133520	2034052	1425984	1366248	1334189	1241964	1903049	1146597
	167999	1481365	1556480	1162969	2111630	2022469	1373454	1352673	1324081	1207181	1900225	1145005
	167950	1450847	1543085	1129707	2093961	2015219	1370425	1325503	1311236	1200942	1854007	1132660
	167313	1441703	1541756	1126847	2077650	1905692	1369158	1312426	1307440	1141240	1847498	1132300
	166743	1430621	1449511	1112864	2040825	1903289	1367606	1303840	1300192	1108806	1823076	1110315
	166540	1403310	1441656	1086418	2029859	1899893	1342845	1269167	1269318	1100714	1815018	978868
	165834	1389556	1440531	1068023	2024234	1890567	1337432	1241060	1241148	1055486	1783542	963555
	165607	1367543	1433397	1055165	2014160	1800582	1314325	1239150	1228962	1042637	1761410	945406
	165050	1353065	1416630	980787	2008646	1798981	1309919	1225363	1206924	1033872	1737902	942047
	164789	1351747	1393347	945945	2007761	1751282	1247246	1208555	1201287	969513	1728322	939706
	164558	1333877	1383570	941937	1885364	1723746	1238365	1204792	1171476	945335	1723639	938099
	164536	1327519	1363503	941088	1878386	1712922	1234825	1198429	1144638	938819	1708764	921574
	164239	1314638	1354843	938571	1838998	1712144	1226360	1170391	1143142	917820	1685066	921058
	164170	1305164	1333567	936510	1834247	1662642	1216454	1148974	1126323	863638	1676957	905001
	163458	1303330	1329807	920771	1785410	1658832	1189562	1113407	1096647	860755	1674613	899801
	162988	1250087	1326757	918789	1753984	1658200	1178988	1089205	1082316	857584	1665171	860177
	162896	1238680	1319977	891894	1749775	1631752	1166035	1073267	1000619	854480	1663092	832442
	162811	1224672	1314066	881523	1719260	1617187	1162426	1029361	977453	847365	1646546	821650
	162429	1208135	1308638	867217	1718241	1595431	1156401	994639	961821	841490	1624500	814219
	162212	1153910	1238395	864386	1671850	1551042	1095661	980929	944995	813947	1597373	808466
	161802	1137860	1192585	815501	1667207	1532293	1050657	980547	941654	813351	1558423	757612
	161578	1131209	1162082	814066	1663304	1520734	1028999	945251	936038	809161	1534272	745764
	161471	1126436	1154283	808965	1658861	1475375	1028974	938953	934097	807172	1429031	719619
	161218	1117729	1141286	757858	1620123	1460465	1010352	937265	921956	770679	1416945	707287
	161147	1082267	1109391	746741	1617856	1435978	981972	934117	914514	765392	1393951	705413
	159547	1028679	1096038	723001	1532564	1430541	980475	930397	838298	760318	1391827	690600
	158983	997801	1094771	692906	1505963	1418773	975151	922690	813918	748630	1364422	669314
	158965	992505	1028727	680823	1478857	1404517	947578	917138	807532	748366	1349545	666769
	158759	980184	977416	650130	1431006	1394959	947175	887290	804347	744585	1344114	652468
	158166	974186	972949	643813	1422225	1366894	942769	868376	797854	736004	1342663	625876
	157952	950513	968980	633558	1410438	1355693	941576	829337	781113	727925	1328702	620869
	157710	945116	941941	621870	1391534	1353548	923036	815710	750240	701047	1326258	618891
	157432	942366	938717	621672	1375393	1345806	922185	802446	745598	690727	1324386	617404
	157099	937114	929292	618552	1368801	1342129	917352	800985	738443	647034	1310002	615360
	157053	933516	925486	607752	1366736	1331264	917003	794678	733628	646452	1309443	603099
	155864	918450	920982	600820	1365516	1328309	859562	773358	715682	629294	1295886	593823
	155532	909994	907355	595890	1329765	1322634	850866	769415	699266	626131	1246435	575330
	155397	891041	901785	593877	1323714	1322548	836198	762980	694462	619520	1241278	573809
	154407	866046	896741	591621	1311329	1312196	831400	760817	691944	619071	1228393	559490
	153799	840377	859819	571767	1285839	1309642	815261	747100	688423	618435	1211135	554401
	152874	831653	840241	560456	1278833	1296427	804722	720502	680748	614827	1179121	551371
	152148	831608	832402	554619	1253697	1276947	766504	699782	679183	599802	1158354	551046
	150754	830483	824915	537064	1241557	1258179	746066	698576	641695	572138	1139240	536677
	150742	815398	811616	520535	1235519	1254815	721795	695360	633836	570676	1129501	521975
	148850	813711	807538	516876	1230117	1239463	693290	691761	628626	560515	1126421	507053
	145606	810541	789888	505338	1223001	1238635	681493	684564	626995	560050	1029499	504906
	144206	801942	746541	501758	1220437	1218619	672722	661868	621059	550837	1022849	489713
	143900	793053	728400	491233	1200482	1166034	658234	650998	620369	532381	989262	482227
	143390	786336	705036	490666	1193320	1145439	634792	628885	608058	515310	973345	481934
	141812	770613	676469	478140	1186563	1140951	624973	619429	605263	511165	942629	470303
	138655	763334	668036	475308	1161426	1076921	619572	618738	584245	506280	941651	469698
	138126	761449	658529	474474	1158736	1055205	608856	607139	574458	503370	937278	468128
	138019	760492	636199	455486	1093493	1028982	608322	589112	571144	498173	931870	466911
	137721	746922	622236	454660	1081635	1010476	584467	574190	568150	482854	918081	458752
	137718	729445	619767	440964	1041958	1000545	582924	567252	563998	478538	913280	449614
	136959	724364	619174	425892	1038049	994493	575665	561694	558854	471959	909368	438510
	136240	681379	619072	417264	1033612	988842	567508	560482	557788	471157	862033	438046
	134193	678489	607383	404641	1012019	977705	565951	560043	549998	459972	856379	426407
	133535	675846	594783	401079	980588	944355	561408	551849	523306	457847	852164	425939
	133151	674169	594383	393049	974862	942177	555544	549190	506547	434596	836561	413303
	133041	673891	584410	393044	941388	941907	554764	526237	506095	433060	835048	408279
	132244	658881	564505	387943	921105	932534	550802	508920	500630	426310	832640	395735
	131892	644168	559860	382927	916300	930147	546226	504701	494826	379666	819258	379779
	130957	634926	554036	380410	868719	880018	526094	489872	490311	375008	809639	374441
	128386	621260	549217	377415	866327	873362	516516	489317	488200	371976	806863	372669
	127682	620805	540834	376791	835959	860507	504825	486567	487201	368810	798213	371427
	126434	618409	536224	370141	817747	856442	501859	480158	483100	364441	745552	369153
	126136	597678	518225	369006	809734	833928	500189	475510	477192	361959	740046	354203
	124736	577423	517504	366227	787777	818936	489099	472965	470389	361016	736045	354018
	123821	573355	513491	364225	750046	794253	486434	470417	470165	358426	726879	352155
	123111	556645	508023	361257	747754	792891	485806	463838	467065	357013	689187	351796
	120804	553969	504961	359773	747167	780006	480839	456907	458697	355914	685374	351429
	120616	552442	504941	358928	738325	764108	477851	442027	453913	353628	676162	348530
	119912	544702	488043	355855	738002	747404	477777	441793	434107	347371	673982	344135
	119498	544570	482352	352871	705644	731563	469231	427375	427304	344775	642992	335212
	119183	521711	479764	352192	698985	729207	462377	425248	417150	342917	628882	328241
	118774	519755	478576	344769	696233	727251	434671	407644	416637	340469	627555	326800
	116689	519531	473246	344401	674196	723074	432106	405710	400618	339642	620356	326731
	113034	515978	471219	334631	669465	705580	430284	405107	395536	337934	618253	321471
	112551	513234	469001	330860	669152	694817	430118	395297	394778	335335	617593	317209
	112505	507484	452039	326888	648062	692704	425745	394246	394401	329375	607256	315982
	111943	505575	438618	326039	637897	681928	415296	391685	384168	328742	604681	312858
	111737	504672	425694	325972	619411	648289	388939	379752	379984	327329	593921	303489
	110395	504059	388475	311170	609199	640958	380446	374816	375515	322362	581681	297577
	110268	492109	388150	306651	607881	634706	377436	373396	366317	321210	572578	297026
	110099	485808	374348	304205	596246	633270	376908	367651	364273	319423	559723	295194
	109528	480266	368656	304079	593806	633147	376219	363358	362711	315048	554502	285668
	109187	472714	366448	298393	586534	624656	374104	357038	358291	314648	554462	285441
	108763	471423	365577	296851	580281	620632	369913	356368	357148	309005	553561	284340
	106711	470896	365414	296128	574761	616837	366874	355399	355785	304492	550282	282236
	104552	460490	363977	288615	556061	613519	364025	355165	355784	303238	548936	280747
	103838	459006	362793	288424	555102	612666	359930	350637	352106	303220	539198	277140
	103832	456751	357534	280945	553361	612513	358988	350255	351392	301424	533637	270982
	101331	455917	353134	280613	552541	607434	357554	349410	345929	295901	513375	268316
	101241	455718	352683	274072	533681	607304	355429	340565	336184	289593	506705	268034
	100316	451775	350265	273100	522381	601069	352374	336717	326072	289144	505508	267374
	99375	440370	350041	270267	520817	569993	345022	333572	318642	289019	502729	267186
	96924	434448	345727	268803	520071	569777	344198	333045	308677	286129	495856	266336
	96131	431184	344723	266634	508052	555416	343644	329709	308576	285534	491637	263669
	93321	430381	343742	264382	493804	554708	338490	325734	304397	283968	476561	263453
	92983	430375	327329	262927	490899	545670	330882	322632	302264	277252	468485	260707
	92689	425568	324811	261587	482945	542409	330757	321840	290517	274459	455858	254629
	91309	418685	324787	257511	480827	540824	327532	315850	279429	272090	455235	254318
	90219	407770	319350	253437	480328	518548	319110	315580	278127	269379	455067	250089
	89672	393733	315917	252936	480184	518310	317481	314825	274074	269309	430603	248516
	88070	380840	309968	249298	479117	509185	315487	311373	272604	265099	425325	239201
	82728	374262	309662	245059	469360	508469	314349	306802	266236	264314	413018	237349
	82692	372501	307239	243286	465299	506427	312094	302067	255011	263954	402894	236911
	79590	368833	303989	241367	465175	503504	308205	300811	253597	262840	395362	232108
	76752	362910	303797	239331	462391	500736	307379	296300	250500	259074	394754	230849
	76061	358843	295947	238140	458266	499872	305423	293331	243138	253523	386289	228121
	75005	356927	292946	230448	448325	487353	303902	290751	242292	238180	380969	225402
	74653	351613	290298	230112	438462	478318	301447	283104	241242	238047	379714	225099
	74013	350938	284966	226620	428733	477924	294528	281255	235917	236410	374922	222040
	73985	346376	282823	226552	425904	477089	292958	281101	233360	235036	372728	219925
	71551	344301	277274	225169	408580	472048	285790	278017	230279	230109	369969	218474
	71251	344262	276831	224971	406199	469262	285093	275014	230148	228944	369725	216958
	70887	334794	276082	220828	405114	467593	281949	274759	229212	226101	364797	214674
	70345	329387	271688	213778	394508	467532	279695	271010	229146	224514	362950	214286
	67707	326813	271196	212826	377233	462859	276629	268431	224978	224488	360376	214122
	66860	325077	268865	207565	377203	456507	273727	268231	219718	224478	357810	214003
	66486	324957	267982	207199	369729	453117	272932	267938	219587	223062	355872	210961
	63982	312832	265880	205511	363072	438445	270817	267869	217155	222563	354199	208845
	63917	311135	263420	201305	358942	428588	267819	267719	216131	219195	351525	205096
	62944	308448	259128	198697	358685	426171	265954	267308	213534	215799	350210	203908
	61734	307297	253089	198302	350027	416809	265872	266423	213220	213782	349934	202875
	60032	304484	250146	196221	347591	415022	265672	265461	212055	213629	349096	198803
	58661	301413	250096	194957	341414	411072	263441	264175	211081	213328	343811	198256
	56134	299486	247535	193370	334368	401057	263237	256952	210976	211902	336048	197783
	52969	296239	245083	191541	333186	400322	262540	251498	210232	210982	318084	197296
	50258	294711	238335	191104	324354	391861	262101	250702	209670	210494	313784	197281
	44474	289290	236731	189662	317687	382482	255675	249022	198913	206465	311355	195819
	43739	283923	236692	189633	316306	381674	252476	246909	196660	204856	310325	195477
	43156	282999	236507	187514	311393	379773	247768	246072	193543	202718	309651	195208
	42811	280735	236299	186582	307530	377385	246570	244476	189759	202488	309522	192944
	42210	275101	233322	185136	307468	372343	246551	241823	185034	198450	307596	192459
	41891	274406	233312	184075	304767	370283	244617	240584	184972	197035	306687	189049
	41717	272351	232181	183647	301659	368757	242732	240113	184564	196452	303759	188412
	41543	270900	226565	181821	299912	357626	242240	239998	184477	194446	302582	188258
	40745	270386	225975	180575	299373	355345	240372	239974	183839	190946	302495	186849
	40191	270178	223767	179903	298822	352502	236711	239838	183664	189672	298930	184594
	40176	266106	222391	178770	298645	349409	235741	239584	180020	189478	287450	184422
	40090	264676	220643	175982	292143	347064	235409	236921	178357	188282	280820	182209
	40062	257411	216381	174732	290965	346985	233287	233702	176908	185265	278822	181683
	39555	248272	215772	174437	289711	345132	233177	228574	176159	183723	278541	179735
	39050	244362	214750	174435	283597	329369	232710	227553	173922	183525	275764	179188
	38115	243724	209378	172909	281855	325246	231317	226973	172687	183046	275680	178832
	38054	240436	209172	170115	277061	321463	230556	225753	171102	182807	275435	178802
	37690	239106	204726	169590	271442	320808	228570	218004	170818	182523	272933	177061
	37287	237997	197798	169399	266173	320135	224939	213364	170785	181567	270559	173586
	37240	236277	197148	167508	265618	320014	223252	212504	170490	180143	267976	171619
	36723	231217	197034	166714	263099	317145	222114	207676	168605	179621	266682	169370
	36640	228653	196939	165345	260794	317082	220364	203577	168262	179611	266306	167985
	32032	228275	195680	165063	256185	310280	219614	201671	168060	179194	266073	167503
	31033	227246	195310	164818	254690	309448	217733	198398	167969	177431	260235	166703
	27745	226838	193011	164196	253893	304796	216276	197198	167545	177311	258772	165812
	22689	226358	191353	162507	251081	303017	215083	196840	166729	176415	257548	165599
	21476	225345	191029	160830	248951	295035	214352	193547	162864	176380	256390	164812
	16569	224480	190398	159794	248192	294716	212089	192961	162685	175756	247204	161863
	15008	221030	190171	159737	238774	289549	211976	192557	161148	173762	245248	161769
	12399	219676	189615	157279	236141	286018	207863	189329	160883	173716	244923	161224
	8320	219653	186303	156971	234537	282297	204447	188862	160123	173406	242649	158729
	8127	212027	184077	156045	229870	281291	200041	188774	160109	172666	242185	156835
	7992	210470	181906	155673	228987	280044	196311	188659	159846	172121	242067	155194
	7642	206930	181725	155158	216557	279950	196137	188268	159496	170740	241858	155068
	7046	206601	179570	154664	213017	270182	192248	186244	159454	170528	240037	155067
	6504	206424	176513	153953	207663	268941	191969	185880	158238	170099	237917	152768
	6361	203708	173540	153799	206723	259657	191208	185359	157413	170069	235478	152671
	6158	203601	171143	152666	206710	259180	190762	184742	155606	167240	235333	151245
	5796	201556	170855	152459	206149	253309	189068	184570	154724	165132	234358	147092
	5674	200352	168845	152109	202611	252873	188061	182190	153933	164749	234024	146329
	5353	197373	167891	151760	198494	252192	186867	181493	153337	163695	233197	144952
	4685	196982	166943	151502	197632	248869	186848	180761	151956	157164	231555	144377
	4513	194998	166892	150534	197274	243371	185216	179586	151726	156736	227427	142704
	4416	193890	166528	147571	196098	240759	182006	178198	150839	156037	226968	140096
	4215	191968	166219	147103	196029	238111	180446	177401	150592	155766	224213	137978
	4055	191594	166156	146305	195281	236725	180407	177258	150008	153451	223850	137522
	3920	191143	166091	146122	195223	235853	180031	176310	147207	153110	221787	136261
	3530	191126	163779	146002	191034	235726	178915	175179	147047	151340	219170	136187
	3253	189720	163082	145103	190494	233023	178683	175052	145788	150869	216560	134587
	3041	187756	162900	144569	189363	229121	177817	174789	145194	148354	212113	134448
	2983	183108	161134	142722	189210	229099	175597	173105	144910	148271	211774	134382
	2969	182385	161104	138758	188968	228873	171627	169849	144416	146914	206176	132900
	2855	182274	160094	138293	188967	223066	171263	169388	141517	146240	200135	132715
	2805	182032	159304	137808	187573	219882	171191	167311	140501	146099	196440	131802
	2699	181387	158784	136171	185882	216959	170291	167263	139920	145725	192829	131193
	2656	180827	157555	134736	185364	216231	169305	166172	137684	145610	192247	129578
	2646	180825	157361	133541	183928	215815	169051	164803	137572	145519	191575	129134
	2489	180574	157341	133187	183753	215289	168000	164337	137484	145446	191279	128899
	2415	179835	156918	132950	182450	214694	167780	164288	137374	143878	191156	128057
	2387	178220	156444	132894	182143	213737	167411	162771	136751	143523	190848	128015
	2378	173728	156331	132101	180683	211471	166415	162558	136477	141647	190654	127547
	2321	173528	155515	130939	178495	207810	165991	162251	135633	141606	190430	126019
	2318	171048	155201	129826	178303	206317	165344	161804	135222	141187	189931	125517
	2276	170536	154204	128804	176883	204451	161067	161736	135192	140208	187126	124539
	2274	170438	153858	128722	175561	200366	159136	161316	134766	139815	186818	123791
	2186	168179	153655	128608	174228	193555	157974	157411	134137	138446	185671	123230
	2168	167607	152499	128126	174084	192999	157433	156065	133427	138268	185560	122967
	2165	167272	151624	127446	173273	192555	155700	155243	133361	135834	185143	122522
	2145	167238	151427	126640	170675	192410	151513	152665	133097	135702	184143	121994
	2140	166865	150691	124124	169814	191660	151493	151758	132926	134874	183096	121415
	2043	165828	150077	122395	169281	191228	150082	150983	132684	133907	182810	120722
	1951	165264	149705	121561	168649	189519	149705	150244	132293	133540	180841	119956
	1942	164586	149437	121202	167866	185864	149669	149738	130138	133365	178525	119845
	1930	164187	149306	120698	167185	185275	148433	149443	130004	132476	177456	119807
	1899	163728	147630	120200	165919	184227	147814	149413	129360	131955	177382	119200
	1884	163250	147152	120055	164789	182634	147751	147372	127845	131911	177358	118887
	1880	162963	146491	119991	163430	182410	147234	146300	127721	131523	177215	117162
	1803	162782	145511	119711	159488	182107	145665	145956	127227	131469	176743	116462
	1788	160469	144369	119069	158919	181663	145336	145595	127139	130938	176089	116063
	1774	156388	144288	117700	158653	181622	145060	145414	127047	130775	173538	115356
	1750	155445	143987	117330	156787	176332	144376	145253	126628	130237	172836	114841
	1658	155353	143847	116038	156777	174443	143945	144174	126453	129674	171033	114830
	1652	155214	143751	115283	154380	174209	142559	142836	125371	129596	170714	114013
	1650	153742	143712	115105	154328	172636	139922	139482	123731	129190	168778	113909
	1599	148777	142530	114799	153996	172587	139014	138699	123628	128678	168262	112731
	1553	148523	142481	114131	152710	172213	136712	138680	122522	128257	168073	112723
	1537	147891	141992	113804	151935	170261	135900	136100	121685	126710	165710	112575
	1484	147054	141270	113239	151885	168943	135669	136036	121543	125654	165664	112292
	1472	146689	141230	111926	151392	168750	134647	135416	121313	124724	165323	112212
	1451	146523	141195	111263	150800	168736	134449	134883	121193	124181	164729	111428
	1445	145524	139977	110835	148818	168443	132934	132690	120408	123834	162858	110378
	1444	142954	138592	110690	148610	168367	132549	132554	120073	123645	161821	109566
	1428	142372	138252	109464	147711	166941	132334	132402	119901	122498	160129	109499
	1428	142137	137991	109245	147164	166701	132008	132027	116716	122124	156919	109473
	1400	141373	137795	108401	146677	165055	131040	130658	115951	121733	154753	109007
	1368	141119	137642	107100	146137	164843	130359	130037	115283	121062	153716	108929
	1361	141043	136971	106543	144939	164377	130087	128349	115043	120610	152895	107282
	1308	141038	136476	106402	144919	164197	129118	128050	114884	119854	151585	106622
	1300	140291	134765	105912	144748	162975	129028	127436	114732	119676	151373	106259
	1298	140203	134337	105079	143670	161717	128304	126856	114142	119430	151114	105546
	1233	139883	133225	104949	142982	161323	127947	126805	113923	119176	150609	104967
	1216	138679	133003	104090	142457	161104	126559	125524	113851	119097	149915	104550
	1202	137668	132269	103886	138827	160812	125992	125449	113738	118652	149859	104410
	1201	134543	130370	103817	136495	160677	125467	123786	113143	118112	149657	102650
	1179	134354	128751	103255	136297	157881	124620	123291	112313	116214	149284	102573
	1143	134216	128252	102696	136048	157054	124595	123165	112013	116059	148040	101757
	1136	132579	128089	102380	134335	155473	124253	121957	111922	115885	146984	100663
	1121	132385	127211	101669	134160	153518	123799	121484	111410	115458	146482	100625
	1048	132087	127045	101435	133332	153210	122445	121260	111311	114785	144672	100343
	1048	131993	126748	100803	132557	152510	121365	121191	111108	114483	144346	100335
	1045	131072	125931	99594	131795	152008	121340	121146	108232	114348	143459	99954
	1040	130089	125912	99303	131732	151641	120799	120287	108072	114294	142530	99946
	1029	130023	124175	99065	130313	150962	120400	119447	107541	113931	142334	99901
	1026	129509	124040	98472	128885	150467	119596	118486	106627	113846	141643	99339
	998	129246	123621	98255	128219	150075	119102	118282	106617	113547	139851	98826
	993	129228	123375	98231	128143	149409	118170	116748	106361	113399	137603	98759
	990	127156	122922	98066	127581	149408	117810	115418	105375	113060	137289	98603
	981	126469	122014	97614	127527	149407	114167	115117	105227	112579	135189	98306
	971	124363	120900	97346	125769	147777	113819	113976	105164	112575	134756	97828
	970	123795	120600	96082	124808	147193	112555	113794	105076	112251	134525	96635
		123559	120390	95424	122499	147058	112302	113219	104588	111984	133647	95947
		122999	120306	94833	122257	146720	111964	112854	103863	111145	133483	95346
		122667	118580	94565	121628	145466	111780	112354	103148	110845	133045	95144
		122353	118441	94411	119904	145327	111688	112241	102444	110415	133002	94949
		121684	118025	94112	119515	144440	111651	111329	102383	109185	132976	93327
		121354	117449	93641	119446	143964	111561	110649	102005	108127	132641	93305
		120825	116722	92854	118551	143842	111231	110450	101866	107520	130432	93248
		120503	116276	92789	115498	142616	111138	110284	101350	106768	129234	92891
		119303	115694	92252	114245	139019	110660	108258	101248	105826	128456	92229
		119079	115546	92114	113618	138052	110658	107901	100234	105310	128442	92177
		118465	114937	91902	113235	135322	110588	107849	99683	105038	128432	92080
		117501	114392	91079	112181	135093	109788	107670	99328	104810	128167	91394
		117490	114092	90930	112089	133791	109655	107364	99115	104438	127836	91320
		116962	113173	90861	111933	133510	109187	107149	98534	103866	127792	91233
		116581	112737	90607	111487	133385	107822	106373	98415	102574	127577	90973
		115936	112282	90593	110183	133100	107609	106223	97938	101843	126841	90513
		115537	111881	89662	110057	131541	107363	106072	97536	101240	126391	90342
		115187	111736	89413	109649	131471	107154	105605	97477	100678	122970	90009
		115105	111624	89120	109136	130754	106740	105456	97251	100547	122823	89073
		114957	110654	88863	108390	130217	106414	104895	95577	100525	122691	88869
		114062	110386	88726	108325	130058	105620	103970	95221	100217	122100	88337
		113001	110147	88656	108107	128658	105234	103679	94771	99789	121787	88260
		112889	108260	88464	107492	127690	105219	103166	94520	99620	120595	87901
		112665	108193	88450	107387	127158	105080	103034	94200	99322	120242	87325
		112260	106901	88397	106947	126912	104683	102289	93991	98981	119612	86336
		111351	106687	86880	106683	126239	103537	100452	93893	98722	119352	85798
		110439	106679	86734	105703	125795	103535	99844	93755	98708	119314	85731
		110337	106436	85422	104931	125694	103153	99295	93466	98662	118977	85364
		110299	105795	85326	104898	124246	102929	99159	93440	98154	118635	85356
		109547	105726	85188	104577	123765	102275	99075	93035	97959	117169	85308
		108844	105075	85147	104556	123019	102217	98076	92927	97816	117092	85137
		108127	105034	85037	103784	122473	101573	97947	92792	96615	116485	84807
		107958	104026	84766	103689	122072	101283	97908	92258	96613	115834	84719
		107813	103981	84095	102499	121657	100970	97876	91905	95886	115549	84588
		107098	103914	83182	102117	120324	100330	97143	91753	95761	113513	84285
		106583	103452	83013	100999	118794	99948	96771	91231	95307	112179	84188
		106224	101531	82140	100884	118510	99294	96220	91089	94778	111532	84112
		106180	101242	81798	100140	118043	98276	96047	90390	94365	111370	83565
		106170	100460	81400	99639	117906	97426	95015	89239	94316	110830	82432
		106089	99907	81386	98655	116626	97185	94785	89183	93253	110645	81862
		105913	99864	80692	97854	116243	96728	94772	88791	91981	109847	81156
		105905	99480	80524	97584	115828	96357	94353	88073	91958	109048	81067
		105763	98871	80441	96794	115768	96008	94168	87856	91597	108499	80985
		105175	98787	80137	96668	114956	95479	93972	87846	91536	107518	80978
		104907	98706	80122	96366	114891	95281	93480	87703	91072	106885	80724
		104533	98667	80050	96114	113583	95256	93445	87621	90688	106660	80680
		104522	98043	79279	95048	111026	95109	93095	87526	90268	106601	80514
		104346	97920	78981	94945	110607	95096	92313	87433	90044	105938	80286
		103660	96841	77904	94130	109988	93486	91960	87286	89987	105603	79915
		103473	96049	77609	93621	109920	92870	91717	86943	89959	105527	78781
		103451	94647	77425	93321	109703	92520	91540	86872	89594	105345	78724
		102969	94553	76919	93280	109396	92210	91185	86182	88547	104858	78265
		102755	94517	76487	93084	108323	91793	90881	86075	88519	104429	78014
		102378	93895	75869	92510	108116	90731	90138	85439	87674	104186	77772
		102112	93508	75446	92095	107973	90492	89721	83929	87362	103870	77074
		101961	93409	74930	91850	107864	90243	89679	83662	86488	103857	77010
		101896	93373	74677	91424	107669	90099	89324	83631	85997	103416	76204
		101101	93239	74235	90980	107518	89719	87680	83300	85703	103333	76147
		100512	93044	73887	90558	107167	89545	87616	83010	85305	103024	75534
		100372	92405	73736	90445	107037	89139	87060	83002	84641	103022	75175
		100092	92265	73630	90343	106867	87664	87022	82648	84514	103002	74767
		98876	92067	73386	89786	106465	87591	86904	82252	84135	102636	74490
		98681	91883	73292	89601	106346	87555	86820	82246	84000	102143	74438
		98680	91789	72837	89600	106189	86308	86205	82213	83738	102142	74231
		98502	91609	72346	88830	105786	86056	85914	80977	83477	102026	73847
		98361	91357	71984	88712	105582	85406	85848	79892	83307	102012	72976
		98165	90584	71548	88118	105340	85361	85567	78717	83018	101143	72328
		97712	89738	71455	87323	104965	84865	85311	78362	83016	100364	72198
		97527	89194	71372	87320	104603	84335	85225	77615	81379	99960	71960
		97499	88633	71292	87098	104398	84311	85023	77401	81181	97224	71810
		96863	88244	71040	85844	103765	84292	84812	76633	81105	96625	71784
		95080	87263	70948	85842	102356	84071	84634	75816	80932	96589	71697
		94977	86555	70850	85662	101909	83351	84004	75499	80892	96450	71269
		94272	86439	70117	85470	101543	83192	83870	75121	80785	96032	71232
		93836	86251	70090	85111	101469	83068	83724	75059	80131	95964	70653
		93596	86211	69935	85075	101060	82590	82940	74808	78820	95757	70121
		93544	86109	68445	84313	99999	82154	82765	74772	77957	95323	69731
		93143	85605	68420	84068	99746	81693	82577	74375	77786	95266	69181
		92060	85452	68407	83921	98155	81467	81242	74304	77566	95208	68861
		91615	85282	68340	83517	97649	81315	80802	74039	77100	95056	68664
		91504	85270	68140	82927	97455	81179	80790	73934	77099	94927	68356
		90591	85012	67906	82881	97446	80517	80549	73363	76906	94636	68162
		90306	84953	67800	81538	96880	80333	80345	73303	76877	94110	67634
		90137	84314	67780	81228	96746	79895	80148	73270	76805	92547	67599
		90098	83760	67701	80565	96426	79239	79066	73083	76720	92516	67432
		89963	83484	67044	80470	95667	78896	78857	73045	75962	92364	67375
		89670	83319	66943	78975	95163	78643	78209	72782	75698	92061	67358
		88824	83269	66760	78023	93103	78252	77682	72663	74702	91981	67085
		88411	83227	66255	77460	92218	77750	76862	72250	74643	91269	67010
		88215	82671	65688	77114	92092	77079	76800	72209	74369	90983	66963
		88131	82155	65413	76650	92024	76987	76784	72167	73733	90184	66912
		87949	81815	65287	76643	91784	76949	76233	71264	73499	89983	66687
		87169	81687	64709	76443	91201	76803	76160	70758	73160	89781	66305
		86995	81558	64679	76087	90167	76452	76087	70663	72798	89727	65898
		86739	81431	64535	75367	89791	75769	75968	70384	72570	89568	65800
		86276	81328	63622	75011	89713	75627	75911	70365	72484	89288	65499
		86025	80846	63602	74634	89412	74419	75848	70092	71924	89234	65389
		85921	79888	63380	74530	89374	74059	75745	69763	71452	88891	65316
		85678	78957	62518	74306	89031	74002	75639	68921	71107	88846	65240
		85563	78870	62383	74014	88484	72364	73458	68653	71038	88773	64944
		85260	77821	62335	73370	88279	72118	73138	68460	70848	88177	64935
		85162	77727	62282	73130	88164	71791	73038	68190	70828	88144	64836
		84533	77138	61611	71794	87928	71575	72735	68001	70752	87684	64634
		84333	76528	61207	71314	87503	71549	72354	67897	70422	87542	64235
		83929	76520	60946	71103	87457	71234	72225	67488	70336	87493	63727
		83833	76363	60714	70768	87403	71073	72005	67050	70205	87329	63725
		83552	75663	60426	70586	87043	71016	71574	66931	69951	87317	63711
		83166	75560	60412	70322	86891	70426	71560	66890	69575	87155	63088
		82477	75466	59957	70288	86868	70381	71491	66228	69497	86086	62864
		81740	75291	59772	70066	86838	70151	71332	65823	69186	85726	62574
		81415	74833	59589	70050	86093	69927	71096	65461	68962	84650	62396
		80233	74131	59579	69815	85317	69614	69947	64916	68911	84342	62199
		80223	74110	59381	69771	84477	69461	69740	64064	68904	83570	62032
		80152	74072	59008	69765	84323	69140	69200	63911	68327	82943	61885
		79552	73965	58854	69465	84083	68803	69067	63867	68141	82481	61016
		78201	73670	58439	68767	83367	68742	68402	63766	68105	82112	60973
		77767	73009	58209	68188	83340	68044	68389	63648	67891	81870	60840
		77760	72533	58113	68064	83308	67895	68018	63540	67344	81657	60703
		77414	72520	57997	67922	82265	67760	67800	63377	67100	81624	60624
		77142	72096	57863	67297	82188	67695	67499	63229	66790	81083	60350
		76470	71922	57806	66894	81943	67579	67143	63031	66667	80709	60093
		76181	70967	57093	66581	81923	67446	67091	62565	66479	80663	59611
		75846	70810	57002	66275	81655	67444	66727	62426	66454	80375	59386
		75746	70294	56871	65763	81594	67158	66701	62294	66282	80269	58815
		75517	69821	56512	64995	81319	67129	66427	62196	66159	80043	58350
		75350	69691	56303	64849	81315	66605	66370	61723	65597	79696	58173
		74970	69410	55631	64734	81307	66227	66284	61656	65570	79689	58048
		74958	69043	55541	64100	81278	65966	66062	61489	65331	79317	57781
		74636	68670	55465	64083	80636	65871	65952	61256	65174	79272	57642
		74044	68550	55438	63932	80522	65682	65814	61233	65086	78880	57584
		73761	68453	55399	63518	80519	65198	65584	61106	64762	78366	57536
		73252	68436	55379	63352	80003	64658	64934	61006	64695	78251	57510
		73028	68220	55309	63208	79719	64653	64684	60933	64650	77657	57046
		72450	68212	54736	62990	79220	64568	64617	60483	64553	77600	57013
		72416	68210	54663	62578	78452	64173	64404	60448	64420	77183	56759
		71756	68183	54499	62188	78334	64154	64357	59777	64353	76929	56447
		71310	68014	54462	62084	77968	63511	64311	59695	63222	76877	56376
		70610	67904	54374	62020	77964	63234	63576	59348	63125	76797	56262
		70361	67772	54182	61967	77779	63196	63424	58946	63061	76766	56223
		69518	67696	53961	61944	77361	63005	63362	58862	63020	76514	56186
		69132	67516	53727	61915	76738	62903	63314	58497	62428	76324	56015
		68975	67254	53662	61855	76520	62641	63297	58420	62411	76012	55916
		68601	67246	53660	61807	75888	62531	63284	58349	62299	75983	55878
		68522	66336	53170	61789	75632	62285	63240	57967	61524	75685	55860
		68084	66183	52899	60848	75262	62238	63066	57845	61268	75433	55690
		67629	66140	52876	60835	74361	61994	62761	57811	61052	74648	55635
		67182	65526	52837	60658	74170	61804	62537	57791	60187	74630	55529
		67009	65441	52792	60610	74103	61678	62320	57767	59887	74503	55430
		66746	65249	52493	60504	73360	61668	62305	57757	59765	73766	55290
		66558	65181	52471	60341	73127	61402	62199	57567	59693	73305	55284
		66464	65093	52446	60205	73078	61103	62151	57385	59545	73249	54966
		66251	65008	51955	59962	72937	61007	62096	57277	59260	72481	54762
		65805	64413	51831	59753	72919	60960	62086	57192	59260	72123	54585
		65561	63693	51300	59563	72359	60418	61882	56943	59168	72118	54536
		65361	63489	51230	59328	72324	60412	61879	56866	58980	72110	54516
		65308	63307	50875	59233	71230	60329	61724	56828	58912	72047	54231
		65223	63114	50771	59099	71150	59636	61461	56713	58791	72029	53991
		64980	63098	50250	58638	70694	59499	61340	56646	58722	71155	53915
		64431	62644	50166	58207	70692	59444	61293	56501	58527	70724	53290
		64385	62059	50078	58042	70574	58756	61286	56363	58282	70720	53168
		64376	61824	50057	57783	70315	58724	61149	56220	58269	70497	52777
		63805	61779	49867	57779	70254	58687	61071	56046	58221	69949	52734
		63603	61424	49272	57459	70004	58452	60703	56032	57752	69838	52592
		63467	61339	48995	57267	69886	58309	60080	55722	57734	69808	52229
		63136	61151	48926	57259	69755	58273	60067	55670	57655	69419	52166
		63118	61120	48909	56731	69304	57764	59503	55037	57597	69408	52035
		62513	60749	48832	56400	68894	57613	59332	54952	57091	69376	51982
		62485	60592	48815	56326	68249	57600	59159	54740	57091	69040	51590
		62186	60327	48700	56137	68224	57478	59094	54324	56833	68914	51179
		62097	60233	48687	56086	67976	57335	58934	54236	56758	68901	50934
		61860	59985	48084	56064	67844	57249	58889	53564	56682	68633	50754
		61829	59963	47909	55793	67615	56886	58725	53548	56171	68407	50733
		61817	59032	47806	55605	67515	56822	58585	53266	56031	67915	50640
		61481	58930	47784	55591	67222	56699	58185	53115	55980	67821	50623
		61114	58867	47634	55490	67182	56685	58139	52672	55837	67777	50278
		61071	58860	47365	55400	66982	56590	58095	52517	55681	67671	50175
		60507	58722	47361	55134	66641	56561	58093	52463	55522	67450	50112
		60230	58419	47160	54638	66434	56355	58039	52376	55035	67424	49977
		60040	58071	46995	54429	65766	56344	57795	52300	54822	67387	49721
		59894	58058	46797	54137	65719	56108	57777	52149	54788	67203	49695
		59611	57424	46768	54026	65552	55968	57702	52149	54613	66849	49188
		58860	57417	46733	53905	65406	55741	57443	51971	53935	66812	49104
		58814	57321	46496	53896	65000	55535	57328	51844	53800	66207	48857
		58779	57027	46160	53867	64821	55516	57314	51586	53586	66177	48141
		58534	56930	46094	53453	64662	55235	57065	51526	53352	65763	48078
		57995	56873	45987	53428	64254	55234	56788	51474	53331	65684	48054
		57814	56757	45679	53217	64250	55173	56696	51353	53303	65237	47915
		57535	56413	45653	53194	64218	55103	56592	51294	53097	64936	47796
		56933	56383	45577	53169	64179	55096	56503	51250	53055	64891	47677
		56886	56339	45370	53071	63980	54982	56401	51243	52919	64643	47506
		56799	55851	45274	53067	63883	54723	56341	50960	52693	64629	47497
		56631	55759	45169	52306	63662	54477	56205	50773	52662	64414	47491
		56613	55730	45074	52196	63650	54336	55750	50430	52565	64123	47416
		56516	55664	44991	52075	63181	54271	55618	50068	52177	64075	47378
		56432	55472	44978	52052	63160	54226	55278	49826	52118	63999	47147
		55856	55319	44717	51868	62984	54187	54873	49697	52054	63399	47144
		55781	55162	44517	51753	62584	54136	54790	49499	51745	63296	47053
		55771	55110	44239	51646	61640	54087	54665	49236	51352	63091	46539
		55574	55063	44146	51142	61406	53968	54549	49124	51063	63003	46353
		55521	55007	44027	51089	61295	53940	54526	49009	51002	62142	46113
		55478	54961	44010	51041	60782	53841	54359	48860	50956	62074	46023
		55323	54884	43749	50865	60112	53628	54309	48839	50759	62060	45798
		55296	54664	43734	50773	59706	53590	54173	48661	50590	62031	45687
		55238	54411	43596	50627	59036	53362	53626	48534	50561	61855	45512
		55184	54009	43500	50602	59031	53099	53558	48373	50384	61658	45508
		55138	53568	43390	50581	58992	53020	53290	48303	49810	61590	45439
		55015	53561	43255	50543	58668	52834	53274	48284	49368	61486	45343
		54878	53395	43079	50518	58629	52759	53067	48129	49367	61398	45219
		54794	53385	43063	50478	58550	52728	53010	48086	49138	61332	45075
		54640	53330	43043	50251	58525	52634	52720	48017	49060	61244	45071
		54451	53081	42840	50138	58142	52570	52584	47960	49024	60910	45050
		53886	52733	42833	50112	57918	52336	52505	47780	48793	60621	44999
		53713	52592	42771	50038	57560	51986	52339	47547	48604	59807	44939
		53535	52469	42345	50015	57400	51899	52246	47499	48510	59613	44746
		53448	51870	42303	49957	57391	51887	51863	47433	48510	59045	44736
		53432	51843	42008	49759	57350	51673	51814	47346	48376	58896	44502
		52960	51734	41654	49520	57152	51673	51664	46940	48287	58862	44491
		51691	51708	41640	49435	57080	51536	51354	46609	47993	58791	44306
		51320	51438	41443	49207	57056	51471	51009	46467	47865	58314	44124
		51036	51379	41393	49083	56721	51463	50991	46460	47451	57745	43837
		50920	51329	41225	48754	56675	51255	50939	46370	47381	57662	43747
		50735	51070	41223	48614	56628	51072	50602	46363	46980	57636	43747
		50629	51058	40819	48328	56592	50663	50378	46318	46910	57606	43698
		50518	51046	40792	48320	56405	50266	50299	46123	46639	57466	43429
		50515	50644	40742	47757	56354	50224	49808	45746	46468	57393	43385
		50462	50364	40697	47739	56306	49951	49649	45729	46409	56701	43343
		50346	50108	40484	47659	56299	49688	49648	45320	45943	56506	43341
		50149	50047	40167	47322	56254	49441	49575	45224	45633	56419	43294
		50023	50041	40073	47271	56203	49393	49414	45065	45615	56030	43221
		49867	49739	39995	47193	56036	49167	49379	44944	45556	55454	43107
		49221	49554	39826	47069	55494	49016	49260	44856	45541	55237	42805
		49168	49553	39778	46979	55279	48819	49232	44810	45236	55093	42319
		49090	49510	39622	46844	54519	48411	49199	44688	45209	54898	42297
		48824	49058	39518	46745	54093	48242	49072	44574	45206	54875	42246
		48810	48469	39492	46347	53881	48058	48808	44515	45170	54816	41929
		48548	47844	39435	46346	53460	47934	48565	44479	45166	54607	41826
		48186	47658	39368	45738	53417	47841	48486	44366	44957	54523	41805
		48106	47123	39344	45461	53150	47796	48351	44300	44809	54517	41782
		48056	47045	39261	45381	52111	47658	48125	44224	44805	54462	41515
		48034	47016	39252	45196	51899	47596	47748	44217	44610	54156	41338
		47900	46945	39232	45110	51778	47565	47609	44183	44549	54090	41320
		47858	46893	38954	44918	51656	47562	47592	44120	44486	54063	41133
		47797	46677	38923	44887	51622	47528	47565	44083	44443	53971	41072
		47004	46198	38774	44683	51557	47258	47557	43640	44390	53891	41034
		46965	46141	38760	44107	51246	47028	47529	43596	44315	53453	40619
		46737	46109	38516	44093	51062	46920	47524	43537	44238	53431	40273
		46629	46069	38435	43895	51039	46633	46875	43518	44166	53010	40262
		46263	46018	38330	43741	51006	46620	46733	43407	43881	52488	40130
		46093	45859	38188	43688	50948	46433	46580	43286	43480	52376	40048
		45970	45815	38175	43676	50705	46289	46571	42950	43365	52204	39978
		45943	45710	38095	43521	50639	46073	46390	42740	43122	52204	39856
		45904	45648	38043	43388	50579	46043	46352	42600	43106	51862	39818
		45836	45643	37948	43277	50473	46014	46324	42421	43024	51737	39745
		45811	45477	37824	43271	50428	45609	46292	42252	42698	51446	39488
		45731	45407	37789	43249	50397	45532	45996	42245	42371	51403	39476
		45376	45372	37696	42581	49940	45514	45991	42242	42305	50719	39468
		45158	45357	37655	42581	49917	45493	45729	42141	42151	50577	39277
		45139	45236	37649	42239	49861	45447	45389	41821	41854	50474	39229
		45030	45118	37581	42071	49635	44889	45305	41646	41850	50462	38929
		44941	44714	37578	42001	49399	44855	45210	41600	41839	50411	38922
		44928	44493	37508	41980	49092	44797	44673	41595	41824	50264	38848
		44717	44192	37428	41951	48848	44766	44623	41483	41646	49760	38720
		44688	44023	37313	41889	48774	44469	44546	41460	41551	49633	38649
		44540	44020	36755	41644	48469	44165	44372	41384	41235	49629	38464
		44252	43975	36499	41609	48413	43887	44367	41360	41176	49342	38229
		44116	43971	36432	41515	48390	43829	43729	41322	41100	49236	38229
		44070	43922	36392	41489	48050	43807	43674	41281	41003	49058	38214
		44052	43552	36171	41149	47940	43780	43535	41156	40929	48901	38065
		43791	43442	36119	41001	47895	43779	43532	41134	40909	48702	37984
		43783	43098	35992	40999	47568	43658	43453	40918	40518	48636	37614
		43742	43046	35929	40991	47530	43441	43424	40831	40324	48353	37565
		43482	43013	35868	40908	47433	43336	43255	40624	40253	48288	37383
		43377	42891	35839	40857	47235	43079	43230	40535	40249	48044	37354
		43354	42753	35810	40782	47171	42922	43082	40425	40096	47957	37186
		43206	42578	35680	40779	46827	42693	42985	40343	39725	47937	37184
		43200	42557	35619	40709	46746	42532	42890	40019	39511	47906	37172
		43161	42108	35478	40611	46543	42350	42851	39973	39324	47820	37083
		43114	42054	35457	40482	46492	42170	42798	39923	39131	47705	36874
		43035	42026	35449	40388	46381	41896	42350	39911	39053	47485	36849
		42935	41741	35312	40369	46358	41849	42317	39876	38979	47339	36829
		42897	41617	35213	40150	46323	41774	42233	39811	38824	47158	36592
		42635	41551	35198	40106	46201	41715	42227	39807	38743	47072	36409
		42599	41415	35193	40001	46196	41590	42225	39715	37945	47060	36364
		42562	41164	34994	39489	46087	41558	42130	39623	37934	47054	36360
		42557	41059	34889	39146	45881	41443	41915	39509	37933	46618	36066
		42488	40986	34851	38762	45648	41392	41905	39410	37918	46579	35785
		42470	40812	34836	38719	45586	41303	41484	39045	37902	46575	35698
		42412	40680	34810	38617	45250	41259	41450	39006	37835	46532	35678
		42400	40628	34712	38383	45242	41189	41146	38991	37630	46326	35656
		41941	40492	34555	38280	45064	41104	41018	38938	37541	46045	35514
		41783	40373	34368	37964	44953	40954	40912	38937	36872	45944	35339
		41667	40285	34312	37953	44701	40928	40841	38806	36553	45878	35208
		41631	40277	34135	37932	44677	40852	40761	38739	36537	45863	35066
		41556	40220	34066	37856	44513	40846	40742	38739	36504	45339	34982
		41493	40205	33607	37664	44465	40798	40579	38736	36266	44940	34939
		40907	39870	33585	37646	44456	40788	40539	38655	36243	44854	34821
		40865	39800	33574	37603	44295	40772	40490	38543	36213	44843	34819
		40551	39752	33280	37500	44275	40733	40444	38516	36141	44775	34741
		40515	39708	33268	37295	44183	40699	40248	38478	36045	44705	34551
		40512	39667	33189	37229	44093	40606	40204	38427	36036	44671	34538
		40311	39644	33057	37186	44067	40298	40144	38259	36011	44574	34469
		40021	39417	33051	37078	43985	40025	40064	38148	35948	44267	34392
		39927	39395	32871	37057	43843	39976	40035	38005	35817	44202	34284
		39625	39317	32355	36969	43607	39803	39725	37996	35671	44002	34247
		39620	39226	32330	36950	43437	39699	39650	37993	35662	43958	34237
		39452	39121	32285	36906	43403	39498	39503	37763	35659	43781	34108
		39205	39021	32233	36796	43392	39302	39454	37737	35597	43780	33901
		39113	38981	32221	36667	43292	39167	39404	37568	35592	43757	33887
		39077	38928	32074	36553	43264	39147	39343	37527	35344	43594	33849
		39060	38925	32012	36378	43008	38840	39270	37380	35128	43426	33795
		39017	38736	32009	36246	42567	38751	39265	37365	35007	43222	33649
		38838	38629	31992	36018	42473	38659	39030	37166	34962	43110	33616
		38836	38614	31502	35979	42390	38387	38988	36941	34918	43095	33600
		38723	38459	31474	35897	41987	38377	38974	36757	34912	43067	33391
		38557	38450	31472	35830	41971	38239	38962	36700	34884	43034	33366
		38549	38115	31471	35764	41907	38205	38786	36448	34830	42999	33222
		38509	37688	31361	35503	41895	38109	38558	36428	34710	42628	32994
		38415	37584	31293	35434	41286	37984	38466	36304	34708	42614	32686
		38380	37580	31285	35343	41126	37943	38396	36290	34678	42537	32509
		38142	37449	31242	35315	40948	37755	38159	36277	34559	42430	32474
		38014	37417	31147	35302	40733	37305	37750	36264	34477	42168	32432
		37708	37349	31093	35275	40240	37196	37683	36186	34423	42044	32424
		37617	37333	31027	35232	40119	37174	37496	36180	34359	41818	32284
		37529	37329	30879	35005	39925	37104	37327	36175	34339	41788	32185
		37351	37297	30858	34609	39847	37092	37243	36172	34172	41699	32179
		37159	37277	30799	34592	39806	37038	37155	36128	33912	41668	32044
		37089	37228	30629	34577	39698	36983	37029	36015	33844	41400	32034
		37061	37143	30571	34545	39688	36932	36973	35984	33718	41222	31988
		37004	36944	30523	34505	39429	36862	36944	35837	33642	40810	31971
		36907	36886	30518	34485	39356	36837	36718	35617	33540	40789	31971
		36821	36605	30391	34245	39336	36767	36559	35589	33511	40777	31954
		36632	36590	30376	34174	39165	36663	36527	35451	33330	40729	31916
		36596	36504	30338	33967	39155	36625	36481	35353	33278	40580	31895
		36518	36423	30149	33876	39148	36558	36472	35329	33225	40362	31842
		36251	36341	30080	33745	39036	36515	36396	35326	33051	40217	31710
		36146	35946	29998	33740	39036	36510	36368	35168	32812	40205	31642
		36047	35878	29994	33629	38991	36481	36334	35005	32801	40102	31626
		36042	35876	29774	33323	38895	36432	36146	34991	32564	40028	31596
		36003	35876	29734	33219	38620	36238	36049	34942	32420	40026	31474
		35888	35873	29649	33136	38402	36202	36034	34924	32221	39946	31441
		35799	35856	29604	33112	38215	36004	35902	34915	32136	39871	31363
		35434	35855	29425	33073	38212	35978	35856	34859	31862	39587	31329
		35332	35813	29411	33062	38075	35946	35847	34693	31824	39534	31311
		35210	35798	29411	32887	37958	35903	35737	34506	31793	39457	31298
		35177	35701	29177	32576	37870	35736	35735	34322	31788	39402	31275
		35156	35678	29166	32543	37733	35735	35667	34202	31758	39316	31256
		35127	35634	29156	32540	37650	35503	35661	34177	31756	39313	31238
		35065	35574	28968	32512	37564	35366	35618	34175	31573	39038	31226
		34994	35488	28932	32464	37058	35291	35579	34072	31475	39012	31146
		34864	35424	28866	32387	37056	35272	35515	34000	31433	39000	31086
		34815	35384	28771	32247	36965	35181	35503	33796	31368	38924	31055
		34558	35326	28770	32164	36962	35055	35486	33617	31265	38848	30997
		34476	35316	28620	32145	36843	35009	35468	33462	31249	38754	30894
		34473	35316	28588	32126	36655	34979	35441	33403	31214	38748	30644
		34469	35283	28284	32101	36618	34944	35430	33346	31089	38678	30636
		34465	35193	28278	32058	36490	34808	35363	33325	31070	38568	30602
		34430	35132	28205	32005	36426	34682	35347	33202	31035	38434	30537
		34185	35014	28090	31958	36249	34647	35179	33170	30968	38391	30517
		34074	34946	28062	31788	36062	34646	35171	33128	30846	38323	30516
		34047	34902	28026	31771	36059	34542	35149	33033	30823	38100	30505
		34029	34770	28021	31739	35998	34214	35133	32993	30629	38092	30474
		34013	34766	28013	31640	35938	34092	35083	32859	30359	38064	30373
		34001	34672	27950	31542	35902	34070	35082	32819	30357	38063	30323
		33984	34538	27845	31414	35842	34001	34629	32695	30339	37960	30310
		33903	34501	27823	31373	35797	33966	34492	32628	30148	37845	30261
		33586	34483	27756	31353	35765	33966	34268	32502	29764	37752	30209
		33558	34456	27502	31285	35578	33908	34266	32394	29715	37700	30178
		33552	34408	27410	31165	35468	33891	34250	32343	29633	37625	30139
		33538	34298	27263	30892	35418	33815	34193	32243	29588	37550	30074
		33389	34286	27208	30857	35416	33779	34143	32222	29587	37534	29962
		33374	34196	27169	30800	35379	33212	34049	32215	29460	37497	29847
		33357	34044	27149	30776	35330	33172	34029	31990	29440	37397	29785
		33337	33951	27115	30745	35268	33119	34009	31837	29421	37344	29710
		33318	33898	27029	30705	35265	33118	33850	31784	29160	36941	29707
		33227	33830	26985	30440	35129	33114	33743	31747	29154	36815	29666
		33141	33738	26938	30415	35079	33098	33738	31721	29125	36720	29596
		33112	33585	26927	30323	35006	32995	33732	31699	28924	36692	29503
		33040	33546	26867	30304	34934	32967	33702	31396	28817	36598	29469
		33014	33489	26803	30209	34932	32907	33648	31223	28767	36595	29438
		32940	33428	26781	29985	34893	32571	33621	31167	28746	36590	29400
		32936	33426	26776	29977	34820	32541	33589	30964	28711	36571	29382
		32869	33346	26686	29938	34733	32535	33525	30960	28674	36491	29364
		32839	32988	26640	29935	34541	32535	33497	30880	28433	36457	29347
		32822	32985	26629	29847	34247	32514	33483	30869	28392	36442	29320
		32817	32898	26319	29776	34208	32471	33455	30801	28381	36223	29287
		32784	32697	26240	29731	34184	32245	33356	30739	28305	36053	29282
		32586	32633	26228	29673	34168	32144	33294	30739	28297	35757	29254
		32584	32624	26169	29593	34124	32135	33126	30694	28265	35657	29206
		32443	32583	26047	29575	33790	32094	33068	30661	28194	35592	29143
		32405	32499	25975	29479	33769	32073	32970	30515	28131	35589	28975
		32397	32310	25938	29446	33499	31789	32953	30494	28065	35561	28882
		32360	32221	25908	29374	33478	31739	32948	30361	27891	35441	28839
		32346	32202	25902	29301	33314	31649	32875	30123	27861	35382	28797
		32087	32073	25836	29249	33242	31617	32762	30066	27805	35351	28727
		32060	32055	25670	29172	33079	31520	32728	29999	27694	35292	28693
		31769	31919	25657	28843	33011	31453	32649	29967	27633	35193	28670
		31664	31726	25615	28820	32963	31392	32549	29921	27632	35140	28655
		31596	31638	25567	28798	32869	31323	32464	29870	27611	35073	28624
		31505	31595	25555	28779	32820	31212	32440	29863	27561	34957	28572
		31300	31588	25479	28777	32663	31181	32385	29807	27526	34874	28521
		31220	31458	25471	28743	32642	31108	32381	29798	27422	34816	28519
		31189	31334	25468	28664	32624	31046	32319	29793	27385	34751	28493
		30942	31263	25410	28626	32504	30982	32244	29738	27122	34691	28460
		30776	31160	25342	28616	32365	30931	32156	29704	27120	34666	28432
		30762	30989	25318	28554	32344	30782	32117	29571	27021	34629	28242
		30722	30931	25271	28527	32342	30768	32021	29556	27009	34442	28201
		30635	30894	25051	28426	32171	30732	31928	29411	26893	34399	28171
		30568	30886	24915	28425	32113	30715	31909	29405	26890	34352	28158
		30549	30868	24786	28382	32070	30687	31880	29324	26889	34216	28096
		30522	30719	24745	28204	31947	30682	31874	29306	26879	34122	27997
		30505	30690	24657	28189	31935	30682	31867	29289	26833	33983	27969
		30342	30627	24613	28157	31683	30624	31808	29288	26516	33967	27941
		30303	30519	24551	28140	31593	30622	31524	29234	26514	33944	27940
		30271	30472	24536	28139	31523	30586	31346	29065	26500	33909	27888
		30218	30405	24440	28138	31509	30568	31293	29023	26461	33786	27869
		30163	30400	24434	28101	31470	30520	31161	28796	26436	33768	27865
		30115	30383	24399	28061	31441	30512	31123	28739	26423	33745	27805
		30050	30118	24279	27963	31435	30490	31034	28335	26396	33632	27781
		30042	30020	24248	27895	31323	30474	31014	28263	26351	33581	27739
		30017	30007	24236	27802	31308	30452	30984	28261	26261	33552	27712
		29914	29998	24121	27783	30872	30302	30903	28176	26031	33510	27538
		29832	29995	24069	27685	30832	30270	30868	28147	25978	33413	27532
		29820	29965	24002	27579	30817	30242	30855	28136	25924	33264	27526
		29785	29818	23941	27572	30813	30220	30787	28134	25748	33142	27524
		29686	29772	23871	27513	30799	30172	30732	28133	25728	33112	27511
		29598	29691	23801	27496	30755	30170	30589	27738	25661	33111	27416
		29536	29690	23705	27400	30625	30019	30587	27681	25609	33053	27299
		29489	29660	23684	27326	30342	29994	30586	27673	25438	33050	27282
		29480	29653	23660	27311	30213	29990	30568	27637	25436	33049	27255
		29352	29619	23651	27246	30191	29984	30465	27505	25327	33032	27240
		29290	29594	23602	27212	30044	29892	30424	27468	25312	33016	27224
		29276	29506	23546	27182	30002	29747	30419	27402	25245	33011	27200
		29271	29496	23432	27168	29946	29721	30367	27383	25098	32896	27123
		29266	29477	23417	27139	29900	29613	30251	27304	25036	32777	27064
		29246	29368	23373	27073	29634	29539	30214	27186	24937	32737	27039
		29207	29345	23267	27013	29605	29520	30213	27167	24904	32564	27023
		28995	29344	23248	26942	29577	29457	30099	27088	24872	32559	26980
		28751	29267	23160	26898	29395	29419	30065	27087	24851	32504	26967
		28736	29182	23081	26819	29380	29408	30049	27040	24757	32464	26960
		28730	29172	23030	26795	29377	29401	30029	27016	24734	32462	26835
		28688	28917	22998	26783	29347	29379	29983	26954	24727	32233	26699
		28672	28794	22975	26774	29179	29351	29894	26798	24635	32181	26659
		28645	28651	22973	26732	29120	29314	29881	26739	24596	32165	26568
		28546	28542	22942	26729	29107	29256	29750	26590	24542	32057	26535
		28475	28520	22921	26306	29074	29109	29702	26487	24520	31984	26449
		28346	28514	22902	26302	28996	29017	29624	26381	24400	31947	26412
		28246	28514	22868	26190	28964	29004	29615	26365	24348	31940	26391
		27877	28446	22839	26084	28953	28962	29583	26323	24283	31744	26311
		27841	28416	22714	25962	28953	28945	29493	26313	24208	31677	26159
		27732	28410	22686	25878	28911	28939	29480	26288	24203	31638	26159
		27673	28385	22670	25732	28910	28925	29439	26211	24167	31573	26092
		27648	28047	22611	25677	28802	28513	29303	26056	24107	31498	26046
		27541	27975	22600	25613	28725	28477	29201	26054	24053	31474	26034
		27531	27762	22547	25515	28660	28461	29128	25863	23673	31453	25982
		27522	27598	22461	25452	28640	28423	29102	25766	23656	31426	25975
		27515	27424	22424	25385	28638	28300	28997	25606	23596	31409	25969
		27489	27380	22413	25358	28437	28253	28902	25406	23541	31240	25767
		27270	27343	22260	25336	28340	28174	28782	25398	23453	31198	25681
		27226	27275	22230	25328	28230	27975	28752	25318	23373	31195	25564
		26904	27209	22204	25307	28162	27971	28726	25207	23363	31193	25525
		26710	27181	22181	25256	28082	27889	28697	25185	23318	31182	25486
		26676	27143	22161	25242	28077	27851	28564	25132	23242	31128	25413
		26651	27098	22134	25240	28039	27789	28478	25130	23235	31121	25335
		26558	27029	22049	25206	27939	27733	28415	25031	23199	30969	25335
		26449	27027	21969	25178	27878	27704	28370	25015	23129	30914	25327
		26433	26949	21951	25106	27761	27702	28294	24958	23098	30843	25281
		26376	26937	21930	25024	27728	27648	28230	24918	23008	30782	25271
		26372	26932	21819	24886	27704	27548	28198	24883	22972	30687	25160
		26305	26888	21765	24868	27663	27526	28151	24827	22929	30682	24902
		26299	26849	21760	24783	27571	27526	28148	24575	22861	30669	24891
		26266	26663	21645	24753	27547	27489	28109	24515	22752	30668	24765
		26265	26650	21476	24723	27528	27434	28106	24440	22720	30645	24688
		26198	26644	21448	24626	27526	27394	28053	24281	22685	30644	24537
		26181	26577	21442	24527	27451	27358	28045	24260	22681	30590	24503
		26162	26486	21408	24501	27431	27229	28011	24235	22681	30499	24402
		26156	26439	21380	24484	27375	27137	27942	24127	22645	30498	24352
		26054	26430	21379	24452	27327	27108	27939	24048	22642	30448	24228
		26010	26412	21300	24396	27285	26977	27790	24006	22627	30387	24208
		25923	26400	21272	24172	27189	26909	27777	23998	22601	30295	24188
		25896	26264	21239	24089	27095	26888	27756	23952	22493	30108	24178
		25768	26255	21143	24083	27088	26800	27646	23825	22431	29984	24118
		25745	26205	21140	24038	26919	26733	27486	23749	22290	29782	24030
		25729	26031	20992	24003	26913	26671	27428	23748	22003	29758	24022
		25702	26025	20901	23947	26864	26650	27366	23727	21910	29713	23967
		25648	25982	20893	23918	26792	26526	27338	23670	21872	29691	23930
		25596	25821	20887	23773	26753	26370	27231	23667	21825	29647	23929
		25579	25660	20883	23768	26742	26349	27177	23645	21653	29614	23918
		25457	25612	20786	23730	26735	26334	27169	23623	21629	29612	23896
		25442	25552	20686	23656	26651	26328	27152	23545	21572	29573	23887
		25419	25548	20669	23503	26634	26267	27128	23345	21541	29556	23877
		25342	25543	20656	23497	26441	26166	27114	23310	21528	29541	23791
		25303	25474	20582	23445	26388	26109	26854	23157	21316	29464	23720
		25244	25402	20498	23413	26341	26063	26834	23088	21269	29446	23632
		25224	25386	20427	23295	26323	25981	26815	23049	21229	29441	23575
		25220	25316	20406	23250	26161	25973	26742	22898	21088	29381	23552
		25164	25182	20394	23236	26107	25937	26585	22788	21087	29359	23548
		25062	25153	20378	23210	26009	25930	26445	22785	21047	29338	23508
		25035	25149	20238	23196	25934	25738	26432	22644	21037	29244	23503
		24989	25096	20231	23192	25869	25665	26341	22640	20954	29126	23489
		24960	25064	19967	23155	25794	25654	26223	22566	20909	29112	23480
		24929	25036	19696	23104	25758	25595	26201	22548	20880	29096	23476
		24856	24962	19649	23039	25745	25525	26146	22517	20854	29003	23417
		24839	24889	19592	23001	25722	25438	26143	22507	20854	28906	23240
		24671	24758	19588	22988	25673	25423	25952	22506	20834	28813	23234
		24592	24739	19513	22863	25665	25355	25850	22467	20668	28729	23232
		24562	24701	19509	22844	25427	25274	25760	22438	20644	28701	23125
		24557	24682	19462	22615	25422	25224	25747	22433	20637	28680	23125
		24550	24530	19345	22608	25413	25223	25709	22425	20600	28653	23109
		24495	24518	19301	22596	25191	24948	25620	22356	20553	28606	23082
		24419	24473	19272	22571	25144	24902	25539	22319	20498	28582	23019
		24311	24461	19239	22553	25141	24893	25513	22312	20354	28564	22963
		24270	24456	19192	22509	25072	24890	25451	22283	20307	28538	22890
		24222	24367	19146	22494	24809	24811	25412	22210	20218	28488	22883
		24220	24333	19145	22392	24800	24777	25354	22120	20181	28479	22870
		24195	24307	19140	22388	24749	24758	25336	22115	20155	28451	22830
		24157	24266	19049	22344	24623	24746	25314	22112	20114	28406	22810
		24154	24141	18959	22343	24613	24684	25240	22107	20028	28400	22764
		24119	24046	18936	22236	24611	24681	25056	22099	19903	28354	22686
		24115	24015	18919	22227	24561	24626	24857	22092	19879	28306	22677
		24079	24010	18887	22173	24402	24621	24738	22030	19877	28293	22654
		24078	23963	18784	22127	24320	24545	24727	21991	19823	28285	22603
		23947	23958	18733	22057	24315	24479	24674	21988	19622	28278	22507
		23929	23898	18727	22005	24310	24445	24671	21946	19564	28263	22505
		23919	23874	18676	21981	24103	24436	24671	21479	19388	28258	22453
		23866	23825	18615	21970	24074	24296	24616	21362	19372	28160	22056
		23797	23747	18612	21891	24039	24259	24585	21337	19345	28153	22021
		23733	23702	18601	21887	23998	24245	24549	21266	19255	28075	21908
		23729	23698	18549	21879	23975	24069	24498	21262	19213	28052	21905
		23605	23632	18516	21776	23969	24045	24445	21218	19200	28036	21865
		23563	23630	18421	21760	23957	23985	24332	21130	19191	27960	21824
		23535	23625	18315	21721	23863	23894	24330	20918	19173	27941	21816
		23482	23568	18293	21702	23787	23882	24204	20902	19162	27885	21710
		23446	23562	18292	21675	23710	23721	24202	20812	19076	27839	21667
		23431	23485	18211	21650	23691	23671	24178	20811	19072	27809	21606
		23413	23472	18138	21559	23689	23634	24142	20809	19062	27797	21541
		23374	23457	18106	21535	23591	23487	24137	20756	19023	27715	21453
		23293	23416	18089	21527	23587	23474	24120	20623	18968	27670	21432
		23240	23402	17998	21514	23553	23469	24087	20492	18968	27650	21406
		23229	23358	17975	21504	23545	23443	23969	20409	18957	27451	21304
		23227	23253	17954	21497	23455	23428	23960	20389	18951	27433	21294
		23217	23141	17944	21200	23363	23402	23938	20334	18929	27406	21225
		23200	23099	17917	21159	23333	23392	23919	20285	18898	27277	21144
		23061	23028	17877	20990	23231	23375	23889	20207	18888	27241	21089
		23037	23005	17876	20985	23101	23284	23887	20116	18805	27208	21071
		22977	22973	17860	20984	23054	23271	23871	20067	18729	27178	20969
		22905	22892	17820	20975	23053	23265	23868	20000	18703	27129	20948
		22894	22887	17750	20971	23045	23256	23861	19962	18656	27124	20930
		22893	22721	17740	20932	23008	23214	23810	19946	18633	27108	20894
		22870	22717	17733	20792	22976	23172	23701	19883	18583	27101	20884
		22659	22503	17715	20783	22960	23110	23630	19814	18548	27090	20880
		22606	22471	17677	20595	22929	23096	23623	19803	18531	27024	20869
		22541	22417	17642	20559	22910	23018	23584	19793	18501	26998	20757
		22472	22349	17618	20539	22856	22904	23577	19777	18444	26897	20737
		22150	22337	17599	20515	22855	22852	23488	19749	18412	26878	20691
		22040	22220	17566	20450	22726	22846	23461	19676	18342	26765	20687
		22015	22194	17546	20342	22633	22834	23449	19668	18238	26758	20668
		21801	22145	17530	20341	22549	22670	23328	19563	18110	26687	20650
		21788	22108	17421	20246	22533	22604	23326	19531	17951	26628	20572
		21649	22092	17421	20230	22501	22601	23278	19458	17947	26404	20569
		21369	22023	17398	20228	22340	22453	23193	19454	17925	26345	20549
		21210	21933	17324	20152	22307	22409	23189	19381	17924	26318	20498
		21182	21846	17279	20130	22258	22401	23073	19322	17782	26310	20452
		21121	21718	17253	20108	22235	22313	23065	19311	17718	26231	20423
		20986	21644	17251	20101	22194	22301	23001	19296	17683	26160	20407
		20978	21623	17236	19922	22067	22209	22974	19290	17674	26068	20345
		20941	21613	17186	19855	22056	22168	22904	19258	17592	26011	20335
		20912	21595	17156	19822	21978	22163	22902	19254	17491	25923	20323
		20912	21534	17077	19731	21968	22087	22869	19185	17311	25890	20291
		20882	21526	17033	19677	21949	22065	22850	19172	17303	25850	20239
		20822	21521	17019	19457	21944	22034	22720	19132	17301	25832	20213
		20798	21518	16936	19316	21877	21988	22691	19085	17285	25743	20187
		20719	21383	16920	19228	21858	21951	22612	19071	17213	25614	20159
		20703	21368	16896	19163	21854	21939	22569	19060	17161	25598	20149
		20701	21222	16872	19098	21700	21836	22540	19023	17150	25576	19998
		20690	21094	16858	19026	21562	21819	22493	18957	17150	25551	19995
		20662	21087	16835	18935	21505	21797	22475	18924	17072	25549	19970
		20619	21015	16804	18805	21419	21791	22466	18862	17067	25545	19952
		20568	21006	16802	18800	21402	21733	22462	18845	17064	25512	19920
		20530	20870	16801	18751	21321	21697	22446	18816	17036	25442	19881
		20400	20789	16789	18750	21254	21694	22429	18816	17036	25428	19820
		20392	20745	16702	18701	21246	21688	22340	18697	16923	25230	19798
		20258	20671	16623	18692	21223	21679	22321	18675	16898	25171	19783
		20229	20590	16602	18549	21131	21657	22318	18610	16861	25077	19705
		20222	20563	16570	18449	21120	21628	22231	18565	16712	25066	19671
		20220	20540	16555	18376	20987	21490	22113	18518	16644	24854	19643
		20130	20486	16544	18351	20986	21483	22085	18499	16575	24848	19626
		20073	20473	16529	18312	20984	21399	22018	18436	16551	24773	19492
		20058	20432	16467	18237	20969	21381	21986	18414	16547	24769	19445
		20024	20377	16462	18180	20954	21343	21950	18366	16519	24738	19427
		20003	20328	16462	18157	20922	21245	21932	18310	16390	24732	19404
		19839	20231	16398	18133	20871	21194	21910	18302	16388	24586	19388
		19746	20220	16385	18080	20662	21169	21894	18267	16300	24580	19240
		19696	20160	16315	18064	20554	21142	21885	18223	16245	24554	19217
		19638	20078	16286	18049	20553	21001	21787	18160	16222	24553	19212
		19621	20070	16276	17956	20543	20891	21742	18159	16190	24535	19197
		19593	20065	16252	17951	20423	20845	21725	18104	16171	24334	19179
		19525	19983	16236	17942	20422	20843	21667	18096	16122	24283	19169
		19503	19727	16202	17941	20390	20759	21627	18091	16117	24273	19158
		19459	19724	16123	17883	20366	20691	21626	18076	16110	24259	19149
		19258	19720	16047	17788	20345	20658	21604	18010	16076	24205	19092
		19229	19641	16011	17690	20300	20581	21599	17984	15993	24171	19091
		19150	19592	15955	17669	20171	20439	21580	17978	15963	24146	19052
		19066	19590	15913	17663	20167	20355	21564	17953	15910	24131	19008
		19064	19570	15840	17644	20153	20307	21484	17918	15887	24097	18907
		19052	19562	15828	17642	20138	20238	21468	17915	15876	24035	18883
		18954	19473	15796	17416	20136	20237	21448	17822	15839	23959	18879
		18863	19425	15753	17377	20030	20188	21437	17741	15791	23926	18706
		18824	19231	15750	17322	19972	20181	21405	17717	15692	23903	18677
		18822	19156	15713	17276	19928	20093	21380	17681	15674	23885	18665
		18770	19070	15711	17254	19857	20077	21374	17617	15672	23788	18592
		18574	18989	15682	17244	19852	20011	21363	17598	15648	23706	18485
		18567	18955	15551	17203	19828	19978	21345	17585	15468	23692	18466
		18484	18939	15546	17159	19823	19972	21342	17562	15419	23657	18421
		18426	18886	15493	17128	19778	19945	21297	17556	15413	23625	18301
		18424	18860	15489	17120	19682	19669	21233	17541	15375	23599	18206
		18420	18666	15472	17064	19681	19667	21221	17501	15364	23373	18171
		18348	18484	15471	17055	19679	19640	21210	17444	15362	23306	18156
		18344	18468	15471	17052	19665	19618	21144	17423	15309	23278	18152
		18281	18412	15461	17040	19657	19531	21141	17419	15299	23264	18129
		18173	18367	15451	16995	19539	19491	21113	17340	15287	23252	18111
		18158	18344	15371	16993	19534	19455	21107	17340	15279	23230	18096
		18086	18296	15319	16867	19527	19449	21091	17300	15174	23196	18043
		18027	18295	15298	16817	19493	19404	21006	17166	15113	23158	17909
		17971	18267	15172	16713	19435	19223	21004	17158	15074	23091	17895
		17964	18224	15147	16618	19345	19193	20977	17145	15063	22884	17878
		17928	18203	15123	16553	19330	19085	20944	17141	15055	22818	17871
		17915	18199	15105	16553	19273	19084	20936	17129	15030	22777	17816
		17883	18168	15072	16499	19250	19056	20935	17086	15010	22767	17794
		17830	18160	15052	16496	19249	19044	20868	17036	14967	22753	17755
		17830	18109	14970	16430	19231	18990	20807	17031	14927	22650	17605
		17819	18072	14938	16383	19200	18984	20783	16993	14915	22385	17598
		17725	18023	14887	16256	19182	18976	20782	16804	14889	22297	17545
		17680	18005	14816	16232	19136	18972	20767	16766	14887	22224	17542
		17617	17863	14814	16205	19135	18951	20682	16757	14874	22157	17523
		17577	17794	14807	16187	19134	18799	20612	16736	14807	22125	17521
		17562	17648	14759	16144	19069	18769	20566	16704	14761	22110	17383
		17455	17625	14658	16097	19066	18745	20549	16702	14697	22094	17368
		17340	17584	14650	16090	19030	18744	20537	16639	14612	22069	17313
		17303	17578	14620	16087	18916	18725	20481	16600	14544	22026	17308
		17236	17572	14608	16080	18895	18718	20410	16571	14538	21964	17223
		17235	17520	14592	16066	18892	18627	20342	16404	14494	21927	17165
		17203	17501	14574	16063	18754	18585	20323	16382	14482	21927	17158
		17202	17429	14571	16034	18682	18574	20288	16374	14470	21894	17070
		17150	17373	14568	15996	18520	18517	20139	16294	14432	21864	17058
		17149	17236	14557	15983	18495	18452	20091	16284	14397	21824	17052
		17134	17178	14522	15959	18413	18407	20087	16229	14355	21770	17052
		17093	17172	14472	15890	18394	18358	20056	16200	14353	21704	16975
		17083	17164	14467	15821	18386	18321	20044	16162	14274	21549	16965
		17074	17164	14421	15816	18337	18308	20030	16132	14258	21547	16928
		17000	17146	14405	15790	18308	18265	20011	16094	14224	21547	16901
		16903	17100	14305	15784	18261	18252	20006	16090	14125	21352	16887
		16828	17018	14280	15766	18247	18242	19988	16087	14042	21334	16857
		16802	16980	14233	15750	18215	18176	19934	16086	14014	21228	16854
		16382	16892	14187	15740	17955	18171	19864	16082	13992	21223	16844
		16380	16770	14159	15728	17947	18171	19829	16064	13949	21214	16759
		16360	16756	14117	15724	17945	18123	19827	16037	13946	21197	16738
		16298	16753	14079	15707	17932	18108	19798	16031	13900	21154	16651
		16216	16737	14066	15699	17915	18097	19798	15971	13849	21109	16542
		16214	16648	14057	15675	17861	18080	19795	15832	13834	21097	16513
		16188	16630	14008	15637	17756	18074	19792	15815	13818	21080	16448
		16167	16601	13967	15608	17659	17955	19762	15810	13762	21052	16379
		16164	16559	13964	15576	17645	17824	19718	15754	13758	21020	16319
		16150	16557	13947	15534	17637	17810	19712	15714	13729	20995	16215
		16135	16534	13873	15443	17598	17798	19621	15703	13722	20951	16214
		16121	16470	13865	15284	17595	17769	19609	15659	13714	20941	16197
		16116	16452	13805	15262	17558	17744	19593	15637	13655	20932	16183
		15965	16451	13648	15242	17549	17695	19591	15610	13466	20928	16169
		15960	16381	13626	15177	17480	17694	19588	15566	13411	20695	16133
		15932	16307	13543	15115	17457	17557	19530	15557	13370	20640	16131
		15907	16305	13534	15084	17419	17534	19529	15510	13327	20573	16045
		15871	16295	13528	15011	17382	17523	19524	15499	13319	20535	15997
		15691	16248	13423	14960	17257	17481	19453	15384	13254	20527	15909
		15607	16179	13411	14958	17241	17479	19451	15343	13217	20501	15875
		15601	16150	13384	14940	17214	17447	19436	15297	13178	20437	15842
		15582	16149	13364	14909	17205	17433	19279	15245	13169	20408	15835
		15566	16144	13326	14870	17122	17404	19149	15223	13151	20404	15788
		15564	16093	13319	14847	17108	17400	19114	15206	13103	20280	15788
		15551	16016	13251	14763	17070	17387	19107	15170	13087	20058	15780
		15545	16016	13249	14731	17063	17318	19073	15169	13051	20039	15764
		15524	16015	13231	14728	17050	17313	19062	15141	13026	20018	15742
		15512	15965	13168	14629	17043	17307	19041	15131	13021	20013	15729
		15432	15945	13167	14586	17023	17283	19025	15121	13008	20001	15703
		15414	15920	13089	14575	16983	17247	18990	15104	13007	19985	15584
		15406	15813	13089	14569	16920	17233	18987	15074	13002	19954	15583
		15340	15784	13038	14543	16819	17192	18979	15049	12993	19791	15580
		15327	15679	13022	14542	16796	17165	18931	14957	12973	19695	15550
		15291	15664	13021	14531	16763	17137	18913	14951	12882	19610	15487
		15252	15630	12979	14514	16750	17061	18909	14870	12854	19592	15481
		15202	15604	12977	14493	16748	16996	18908	14804	12831	19562	15453
		15194	15596	12913	14468	16735	16974	18898	14777	12792	19554	15435
		15176	15533	12908	14347	16706	16973	18883	14750	12774	19513	15409
		15089	15527	12806	14343	16570	16911	18882	14726	12748	19473	15396
		15088	15435	12787	14306	16480	16859	18806	14695	12745	19467	15328
		15066	15387	12775	14276	16465	16846	18752	14656	12743	19467	15318
		15045	15297	12759	14203	16406	16819	18727	14639	12704	19400	15291
		15040	15280	12708	14201	16403	16748	18701	14564	12618	19349	15274
		14978	15264	12598	14153	16373	16730	18691	14559	12563	19307	15266
		14969	15199	12593	14049	16333	16691	18589	14510	12535	19279	15242
		14848	15166	12554	14014	16332	16673	18571	14497	12507	19202	15221
		14830	15155	12523	14007	16327	16614	18569	14495	12495	19147	15218
		14723	15073	12515	13989	16306	16607	18442	14405	12444	19145	15099
		14632	15025	12507	13984	16302	16599	18409	14395	12442	19138	15071
		14607	15004	12500	13983	16255	16570	18408	14394	12419	19114	15067
		14591	14977	12473	13961	16235	16560	18341	14144	12390	19061	15045
		14524	14970	12364	13956	16169	16483	18291	14142	12388	19033	14989
		14515	14965	12343	13946	16098	16449	18258	14119	12324	19001	14968
		14497	14964	12333	13939	15871	16431	18203	14117	12288	18985	14966
		14458	14953	12324	13893	15868	16412	18132	14100	12231	18918	14965
		14457	14732	12298	13771	15866	16383	18033	14035	12181	18898	14945
		14418	14726	12226	13764	15854	16379	18014	14032	12133	18868	14900
		14357	14693	12207	13752	15811	16357	17937	14032	12091	18859	14877
		14345	14688	12200	13692	15777	16342	17932	14007	12072	18817	14714
		14275	14624	12199	13661	15643	16331	17900	13986	12071	18779	14696
		14161	14613	12175	13610	15639	16264	17889	13979	12058	18758	14599
		14154	14580	12127	13561	15549	16261	17858	13952	12053	18629	14549
		14135	14577	12115	13559	15542	16176	17827	13931	12017	18566	14542
		14078	14576	12103	13542	15532	16176	17790	13926	12015	18564	14459
		14075	14491	12087	13529	15491	16071	17768	13845	11995	18518	14437
		14028	14438	12070	13510	15488	16030	17685	13786	11980	18482	14436
		13984	14328	11994	13510	15465	16008	17678	13772	11966	18444	14372
		13948	14259	11925	13428	15455	15983	17667	13700	11965	18443	14361
		13928	14253	11823	13421	15450	15959	17570	13615	11890	18415	14255
		13808	14240	11792	13398	15448	15941	17444	13566	11844	18292	14231
		13780	14216	11771	13384	15442	15932	17436	13545	11831	18262	14210
		13687	14213	11770	13285	15412	15925	17431	13535	11771	18261	14204
		13659	14210	11725	13191	15402	15924	17417	13526	11768	18193	14160
		13629	14161	11709	13189	15402	15908	17413	13492	11717	18175	14095
		13567	14111	11683	13187	15400	15895	17349	13461	11681	18137	14068
		13534	14107	11649	13172	15359	15846	17347	13426	11650	18125	14028
		13526	14105	11627	13003	15350	15813	17322	13404	11558	18073	13975
		13308	14063	11596	12992	15324	15800	17287	13309	11478	18065	13966
		13265	14052	11575	12976	15320	15696	17266	13294	11469	18059	13905
		13263	14049	11553	12958	15294	15608	17256	13278	11342	18005	13888
		13163	14030	11538	12943	15259	15565	17243	13270	11339	17993	13857
		13130	13981	11458	12900	15179	15494	17198	13206	11310	17933	13822
		13129	13970	11432	12878	15176	15419	17185	13154	11210	17882	13811
		13085	13943	11431	12803	15163	15414	17175	13150	11179	17865	13799
		13079	13910	11412	12801	15160	15306	17153	13142	11165	17860	13769
		13042	13885	11337	12790	15068	15289	17148	13101	11104	17857	13756
		13023	13870	11306	12747	15052	15183	17121	13098	11071	17754	13755
		12998	13728	11305	12745	15043	15150	17074	13094	11017	17750	13754
		12930	13714	11295	12744	15036	15150	17056	13067	11004	17740	13752
		12894	13648	11289	12739	15032	15030	16998	12967	10947	17725	13740
		12884	13482	11275	12732	15010	14953	16746	12958	10896	17722	13729
		12845	13477	11267	12723	15007	14868	16742	12858	10877	17714	13723
		12825	13468	11263	12618	14973	14867	16733	12798	10870	17713	13548
		12823	13419	11232	12523	14929	14784	16689	12747	10846	17679	13490
		12780	13332	11218	12516	14925	14777	16658	12698	10835	17679	13465
		12743	13307	11196	12480	14885	14766	16611	12643	10834	17666	13443
		12681	13292	11173	12416	14817	14765	16591	12621	10825	17662	13441
		12557	13267	11061	12375	14586	14748	16423	12609	10811	17632	13381
		12555	13249	11060	12352	14578	14748	16380	12593	10807	17631	13342
		12504	13230	11056	12318	14558	14741	16380	12582	10747	17595	13341
		12490	13205	11043	12298	14539	14721	16368	12546	10745	17564	13337
		12408	13187	11034	12272	14516	14713	16338	12524	10725	17514	13299
		12403	13170	11030	12186	14491	14688	16333	12512	10692	17501	13282
		12351	13169	11001	12161	14442	14680	16329	12469	10647	17475	13280
		12338	13029	10996	12126	14417	14651	16280	12426	10627	17474	13208
		12305	12990	10977	12087	14368	14650	16214	12414	10584	17471	13208
		12266	12916	10964	12050	14326	14596	16196	12408	10577	17452	13061
		12262	12913	10928	12046	14302	14437	16128	12393	10567	17296	13060
		12210	12907	10907	12026	14265	14378	16124	12276	10507	17212	13041
		12193	12890	10901	11979	14192	14317	16115	12260	10458	17204	13029
		12186	12882	10889	11947	14183	14255	16045	12250	10435	17123	13022
		12178	12847	10888	11889	14161	14250	16027	12211	10400	17056	12975
		12127	12839	10861	11844	14143	14143	16009	12188	10391	17038	12949
		12095	12826	10793	11816	14126	14127	15944	12169	10390	16979	12916
		12075	12799	10739	11810	14075	14103	15910	12162	10385	16955	12892
		12073	12792	10734	11802	14067	14089	15873	12157	10239	16868	12880
		12073	12773	10701	11771	14026	14057	15850	12145	10174	16861	12866
		12015	12768	10697	11751	13977	13983	15850	12090	10149	16838	12860
		11980	12649	10690	11727	13931	13960	15845	12088	10139	16786	12860
		11978	12605	10626	11702	13900	13944	15827	12074	10105	16762	12833
		11948	12590	10587	11577	13800	13918	15803	11953	10058	16720	12793
		11925	12523	10578	11568	13758	13913	15791	11914	10017	16704	12788
		11914	12476	10577	11564	13757	13880	15772	11896	9993	16693	12774
		11903	12468	10572	11544	13711	13855	15756	11861	9980	16691	12736
		11768	12456	10568	11521	13641	13791	15742	11853	9974	16617	12625
		11748	12422	10567	11510	13595	13742	15703	11816	9928	16559	12612
		11728	12416	10547	11488	13575	13732	15642	11786	9926	16520	12536
		11617	12392	10545	11483	13523	13694	15535	11775	9904	16519	12426
		11608	12299	10465	11471	13439	13682	15533	11769	9867	16511	12398
		11509	12274	10455	11439	13404	13620	15508	11672	9865	16509	12395
		11484	12195	10390	11437	13382	13620	15507	11643	9864	16462	12371
		11455	12182	10385	11416	13332	13579	15482	11569	9847	16461	12364
		11405	12166	10375	11413	13324	13567	15475	11555	9832	16454	12342
		11397	12148	10343	11392	13303	13503	15462	11541	9812	16400	12313
		11355	12110	10281	11291	13240	13471	15425	11541	9800	16375	12307
		11355	12087	10255	11230	13220	13465	15411	11485	9785	16369	12284
		11336	11980	10214	11205	13149	13441	15355	11401	9747	16368	12262
		11282	11889	10210	11157	13083	13419	15305	11390	9745	16330	12250
		11235	11845	10208	11133	13024	13327	15290	11383	9743	16305	12229
		11200	11789	10198	11047	12900	13326	15271	11367	9743	16297	12164
		11197	11786	10162	10970	12810	13286	15250	11354	9734	16242	12112
		11111	11631	10157	10965	12724	13245	15234	11352	9723	16233	12097
		11096	11404	10073	10902	12711	13225	15222	11334	9721	16191	12020
		11034	11398	10068	10856	12683	13202	15216	11321	9715	16187	12005
		11007	11226	10062	10850	12614	13153	15179	11230	9673	16121	12002
		10977	11097	10054	10801	12610	13107	15170	11214	9656	16098	11983
		10964	11071	10026	10787	12520	13033	15111	11196	9639	16065	11926
		10926	11033	10013	10768	12466	13032	15103	11182	9631	16060	11908
		10924	10993	10001	10766	12420	13004	15061	11169	9630	16009	11906
		10896	10982	9992	10725	12257	12991	15027	11143	9574	15987	11819
		10891	10978	9970	10708	12204	12972	15026	11127	9559	15984	11781
		10881	10962	9956	10693	12072	12959	14990	11089	9475	15964	11750
		10870	10959	9905	10663	12071	12929	14980	11044	9458	15946	11718
		10828	10959	9895	10606	12052	12922	14923	11010	9448	15918	11716
		10784	10952	9890	10560	12007	12885	14874	10988	9446	15872	11705
		10752	10949	9881	10555	11959	12849	14822	10964	9395	15867	11696
		10682	10947	9873	10543	11938	12843	14798	10953	9378	15831	11691
		10676	10933	9845	10528	11857	12783	14794	10944	9326	15810	11677
		10664	10917	9826	10503	11845	12769	14762	10914	9321	15786	11642
		10629	10893	9784	10500	11721	12768	14738	10886	9317	15768	11638
		10615	10885	9770	10490	11719	12733	14658	10882	9247	15752	11636
		10604	10868	9714	10414	11709	12720	14652	10864	9227	15729	11630
		10602	10863	9675	10373	11700	12686	14587	10800	9209	15719	11622
		10599	10842	9672	10363	11683	12659	14555	10752	9205	15676	11616
		10575	10820	9665	10362	11663	12636	14543	10740	9165	15654	11613
		10543	10726	9658	10317	11641	12618	14524	10733	9155	15648	11606
		10529	10693	9631	10259	11632	12610	14471	10682	9101	15610	11507
		10525	10672	9626	10247	11627	12535	14470	10670	9086	15603	11499
		10500	10605	9608	10245	11597	12534	14452	10656	9066	15568	11498
		10496	10585	9598	10220	11540	12513	14388	10638	9063	15521	11463
		10461	10574	9593	10208	11480	12418	14387	10626	9033	15500	11454
		10448	10559	9589	10197	11376	12414	14380	10598	9002	15440	11443
		10435	10536	9585	10134	11375	12414	14377	10581	8982	15404	11406
		10392	10506	9559	10116	11319	12398	14244	10491	8981	15378	11399
		10292	10445	9544	10096	11317	12345	14241	10444	8972	15364	11375
		10279	10422	9469	9985	11309	12310	14135	10433	8903	15359	11324
		10266	10393	9452	9984	11285	12292	14133	10406	8902	15298	11302
		10261	10379	9419	9913	11284	12284	14087	10400	8891	15297	11256
		10221	10371	9403	9909	11284	12284	14086	10389	8884	15277	11227
		10187	10347	9369	9884	11259	12214	14069	10383	8877	15211	11178
		10166	10337	9365	9882	11225	12214	14059	10347	8861	15175	11146
		10156	10331	9358	9877	11169	12209	14054	10302	8767	15163	11115
		10119	10288	9353	9863	11152	12201	14029	10281	8758	15146	11104
		10062	10229	9342	9825	11143	12138	14025	10277	8737	15144	11095
		10030	10217	9270	9789	11091	12100	14003	10270	8713	15142	11095
		9992	10190	9258	9764	11038	12095	14002	10258	8712	15141	11060
		9965	10158	9208	9761	11031	12067	13980	10257	8697	15139	11057
		9956	10149	9186	9759	11020	12031	13974	10244	8678	15018	11054
		9939	10103	9140	9750	10983	12031	13974	10240	8648	15013	11054
		9936	10081	9127	9728	10981	11988	13968	10222	8637	14982	11053
		9933	10074	9084	9723	10978	11978	13782	10220	8588	14836	11024
		9910	10069	9082	9720	10887	11942	13744	10210	8583	14824	11024
		9857	10063	9054	9696	10879	11941	13736	10209	8568	14798	11015
		9851	10036	8999	9679	10851	11936	13705	10179	8479	14757	10968
		9818	10032	8998	9659	10846	11892	13696	10162	8473	14698	10963
		9817	9985	8988	9631	10835	11836	13660	10160	8453	14610	10956
		9800	9971	8967	9603	10800	11735	13631	10147	8451	14605	10944
		9788	9968	8940	9557	10795	11727	13575	10131	8413	14562	10931
		9744	9931	8936	9492	10789	11707	13466	10111	8383	14529	10929
		9723	9902	8920	9488	10789	11706	13451	10108	8338	14516	10911
		9712	9900	8919	9479	10774	11691	13442	10084	8308	14487	10908
		9641	9809	8827	9472	10685	11685	13439	10046	8286	14420	10886
		9629	9805	8794	9464	10669	11661	13409	10025	8285	14411	10879
		9612	9788	8793	9463	10664	11601	13368	10020	8221	14398	10874
		9611	9736	8789	9414	10657	11600	13314	9985	8219	14347	10872
		9586	9712	8783	9407	10649	11596	13290	9984	8215	14346	10858
		9540	9660	8685	9396	10619	11477	13244	9968	8177	14338	10824
		9518	9580	8673	9380	10606	11451	13230	9959	8146	14289	10793
		9513	9566	8632	9373	10557	11396	13197	9939	8104	14231	10790
		9499	9525	8608	9361	10548	11387	13126	9933	8077	14201	10784
		9481	9524	8607	9324	10542	11336	13105	9923	8033	14171	10780
		9455	9494	8589	9313	10522	11292	13104	9916	8025	14109	10769
		9414	9492	8583	9298	10515	11276	13071	9896	8017	14054	10746
		9405	9476	8504	9270	10498	11181	13056	9890	8009	14040	10736
		9345	9470	8495	9228	10482	11165	13052	9868	7996	13968	10703
		9319	9468	8459	9225	10479	11159	13051	9848	7962	13909	10696
		9271	9447	8399	9225	10468	11132	12952	9844	7928	13864	10694
		9265	9422	8359	9220	10456	11072	12938	9839	7840	13857	10691
		9258	9408	8351	9215	10417	11053	12897	9805	7757	13803	10671
		9251	9342	8327	9188	10402	11030	12892	9797	7740	13784	10623
		9239	9328	8272	9143	10373	10963	12817	9784	7739	13753	10569
		9198	9268	8226	9115	10333	10954	12801	9766	7725	13721	10552
		9163	9217	8224	9086	10312	10938	12800	9743	7716	13706	10552
		9072	9141	8216	9055	10291	10938	12719	9734	7710	13697	10534
		9053	9081	8211	9050	10286	10934	12715	9712	7694	13669	10532
		9014	9079	8139	9042	10261	10868	12679	9635	7690	13632	10509
		8958	9053	8060	8939	10192	10844	12666	9623	7660	13627	10458
		8957	9047	8046	8925	10183	10828	12619	9621	7641	13624	10446
		8936	9044	8040	8846	10172	10826	12608	9596	7622	13601	10443
		8935	9032	8029	8840	10129	10824	12607	9592	7573	13568	10438
		8866	8954	7990	8831	10124	10792	12590	9586	7566	13402	10398
		8863	8950	7981	8824	10096	10766	12578	9549	7558	13361	10395
		8856	8946	7969	8803	10084	10736	12555	9492	7534	13352	10378
		8845	8940	7965	8802	10053	10689	12545	9455	7529	13330	10366
		8835	8863	7950	8790	10035	10687	12528	9431	7466	13325	10323
		8762	8841	7944	8769	10026	10651	12518	9316	7466	13285	10315
		8686	8827	7939	8759	10024	10643	12482	9314	7360	13280	10297
		8669	8789	7923	8735	10003	10635	12473	9310	7356	13274	10297
		8659	8772	7909	8730	9977	10609	12406	9295	7347	13253	10282
		8582	8757	7893	8707	9961	10590	12382	9259	7339	13236	10277
		8560	8738	7851	8685	9956	10525	12310	9241	7335	13235	10252
		8544	8676	7843	8646	9935	10497	12309	9157	7326	13230	10218
		8527	8667	7827	8573	9935	10436	12243	9113	7322	13210	10147
		8506	8662	7821	8540	9895	10411	12242	9102	7314	13210	10114
		8434	8634	7812	8493	9885	10403	12234	9077	7290	13206	10112
		8429	8581	7803	8435	9858	10396	12184	9044	7290	13193	10106
		8416	8565	7795	8378	9845	10384	12174	9028	7274	13179	10102
		8399	8559	7774	8368	9841	10379	12158	9015	7240	13149	10083
		8398	8550	7770	8359	9827	10366	12116	8995	7188	13149	10060
		8377	8498	7761	8352	9766	10351	12087	8949	7186	13137	10017
		8377	8469	7755	8262	9764	10285	12086	8928	7132	13080	9973
		8370	8443	7739	8257	9742	10165	12079	8876	7131	13072	9972
		8369	8422	7691	8253	9645	10163	12067	8875	7126	13058	9948
		8366	8398	7667	8249	9634	10147	12031	8870	7098	13048	9948
		8343	8329	7652	8244	9629	10144	12026	8863	7096	13037	9936
		8323	8312	7638	8231	9583	10127	12015	8848	7074	13036	9935
		8305	8294	7616	8227	9543	10122	12010	8842	7061	13027	9934
		8286	8284	7611	8220	9515	10102	11966	8821	6994	13022	9932
		8263	8171	7608	8215	9489	10092	11959	8806	6970	13006	9915
		8260	8157	7598	8208	9478	10090	11930	8797	6947	12995	9906
		8252	8154	7575	8200	9460	10057	11907	8794	6929	12978	9864
		8247	8129	7561	8195	9459	10032	11880	8789	6892	12964	9843
		8228	8125	7548	8186	9454	10006	11864	8768	6831	12849	9832
		8208	8112	7510	8127	9429	9999	11860	8763	6790	12836	9829
		8157	8100	7508	8123	9389	9968	11814	8759	6779	12804	9797
		8148	8029	7504	8113	9386	9863	11789	8754	6772	12802	9771
		8122	8007	7494	8097	9373	9843	11784	8713	6765	12788	9743
		8122	7990	7488	8075	9359	9799	11783	8712	6747	12776	9717
		8107	7987	7473	8059	9355	9752	11782	8674	6744	12753	9663
		8080	7976	7447	8055	9326	9736	11719	8644	6723	12739	9657
		8067	7968	7433	8016	9311	9735	11716	8641	6712	12734	9648
		8058	7963	7429	8000	9309	9729	11678	8618	6697	12730	9647
		8039	7954	7428	7991	9273	9695	11675	8592	6677	12641	9643
		8035	7942	7416	7987	9200	9672	11667	8580	6663	12585	9609
		8034	7930	7404	7982	9143	9663	11657	8576	6661	12583	9604
		7999	7926	7399	7960	9129	9651	11637	8573	6647	12541	9591
		7958	7911	7389	7901	9108	9645	11617	8567	6642	12541	9589
		7956	7911	7376	7895	9102	9626	11616	8553	6634	12535	9530
		7900	7900	7349	7857	9101	9601	11613	8542	6629	12484	9527
		7837	7844	7330	7828	9060	9560	11568	8531	6550	12430	9522
		7834	7773	7293	7807	9050	9542	11523	8520	6523	12429	9479
		7831	7754	7288	7751	9010	9541	11390	8384	6510	12416	9462
		7829	7734	7277	7750	8967	9496	11330	8378	6505	12410	9378
		7802	7712	7229	7747	8959	9438	11322	8363	6478	12410	9326
		7787	7676	7213	7732	8925	9424	11251	8363	6435	12395	9304
		7774	7636	7194	7717	8905	9420	11251	8348	6420	12349	9270
		7753	7616	7179	7664	8898	9406	11208	8338	6416	12342	9266
		7745	7616	7178	7655	8885	9373	11143	8323	6408	12274	9230
		7739	7615	7149	7646	8884	9365	11134	8322	6401	12274	9209
		7702	7592	7137	7611	8882	9245	11128	8314	6401	12269	9202
		7692	7586	7123	7605	8864	9234	11119	8302	6384	12251	9194
		7674	7529	7121	7599	8841	9197	11109	8295	6342	12245	9179
		7649	7511	7100	7598	8820	9191	11092	8279	6328	12205	9170
		7637	7511	7084	7594	8767	9179	11082	8255	6325	12142	9148
		7635	7502	7055	7575	8756	9169	11082	8238	6292	12136	9136
		7584	7501	7039	7545	8744	9140	11072	8229	6242	12115	9080
		7579	7496	7037	7515	8734	9104	11063	8218	6226	12088	9076
		7552	7495	7019	7442	8706	9045	11043	8208	6215	12073	9074
		7523	7455	6979	7432	8705	9032	11037	8205	6210	12059	9067
		7485	7455	6977	7429	8691	9016	11005	8192	6200	12059	9065
		7455	7414	6971	7429	8659	9004	10943	8151	6184	12053	9023
		7428	7384	6970	7401	8654	8994	10939	8145	6170	12048	8991
		7416	7348	6967	7297	8629	8927	10921	8125	6153	12041	8978
		7409	7343	6962	7296	8613	8919	10876	8124	6135	12040	8974
		7394	7279	6934	7276	8611	8907	10844	8103	6128	12038	8932
		7388	7277	6912	7244	8573	8904	10839	8082	6114	12031	8926
		7386	7239	6879	7224	8550	8849	10809	8065	6093	12018	8918
		7382	7227	6873	7192	8519	8836	10805	8040	6063	11992	8915
		7377	7224	6861	7165	8498	8834	10798	8027	6054	11991	8905
		7376	7220	6853	7137	8483	8816	10711	8016	5968	11965	8892
		7368	7219	6837	7114	8462	8799	10695	8012	5940	11959	8873
		7320	7198	6805	7096	8435	8794	10676	8007	5883	11956	8872
		7300	7189	6785	7078	8414	8780	10662	8005	5874	11951	8860
		7272	7180	6766	7060	8376	8753	10661	7957	5867	11947	8805
		7238	7143	6737	7059	8375	8747	10637	7953	5859	11938	8757
		7225	7094	6731	7029	8336	8742	10624	7943	5854	11931	8731
		7212	7080	6705	7021	8319	8700	10618	7932	5810	11920	8715
		7204	7039	6695	7015	8318	8686	10599	7902	5805	11899	8709
		7195	7027	6684	7003	8317	8664	10577	7899	5764	11887	8705
		7184	7024	6641	7002	8313	8640	10536	7898	5762	11866	8696
		7157	7018	6600	7001	8312	8602	10527	7895	5756	11763	8682
		7140	6921	6596	6999	8244	8575	10515	7883	5753	11762	8662
		7134	6860	6590	6974	8240	8555	10498	7869	5729	11718	8661
		7123	6843	6575	6972	8235	8522	10491	7865	5715	11716	8617
		7080	6811	6562	6968	8231	8522	10470	7795	5708	11693	8605
		7076	6798	6534	6959	8221	8512	10442	7795	5695	11674	8600
		7065	6769	6517	6956	8217	8507	10429	7777	5688	11652	8577
		7040	6762	6512	6954	8206	8497	10402	7776	5636	11636	8552
		7023	6759	6483	6946	8205	8470	10385	7774	5632	11603	8512
		7008	6754	6469	6931	8152	8459	10384	7772	5605	11501	8503
		6999	6753	6422	6889	8143	8455	10383	7758	5605	11471	8489
		6993	6750	6422	6884	8072	8439	10373	7756	5601	11470	8479
		6987	6714	6408	6869	8062	8437	10337	7744	5581	11456	8458
		6947	6663	6406	6786	7989	8395	10272	7724	5551	11422	8452
		6931	6653	6384	6777	7937	8386	10268	7700	5549	11398	8390
		6929	6642	6361	6723	7922	8373	10255	7679	5538	11395	8387
		6924	6633	6358	6714	7919	8343	10217	7655	5536	11375	8372
		6921	6631	6346	6704	7857	8316	10199	7653	5526	11370	8365
		6870	6629	6321	6695	7810	8261	10189	7637	5499	11366	8357
		6839	6627	6320	6690	7798	8254	10185	7635	5488	11363	8357
		6815	6619	6302	6686	7796	8231	10163	7627	5486	11349	8343
		6807	6605	6301	6663	7793	8221	10104	7610	5473	11348	8341
		6788	6584	6301	6642	7779	8215	10087	7603	5450	11323	8323
		6733	6575	6276	6640	7725	8212	10044	7602	5420	11316	8286
		6726	6567	6273	6639	7708	8186	10027	7590	5412	11283	8231
		6711	6559	6263	6582	7680	8180	10020	7577	5411	11274	8230
		6697	6555	6259	6580	7667	8177	9942	7545	5407	11253	8210
		6694	6523	6225	6567	7593	8158	9923	7530	5387	11201	8199
		6673	6512	6218	6512	7488	8103	9902	7524	5381	11148	8193
		6624	6480	6211	6510	7486	8075	9878	7520	5361	11136	8159
		6607	6477	6175	6509	7442	8061	9789	7475	5358	11132	8142
		6601	6426	6165	6474	7440	8050	9783	7473	5326	11082	8037
		6601	6417	6152	6474	7436	8045	9782	7454	5316	11070	8033
		6511	6355	6148	6474	7428	8028	9691	7444	5316	11066	8029
		6506	6315	6132	6464	7427	8025	9679	7439	5307	11058	8008
		6476	6286	6093	6463	7396	8018	9665	7436	5272	11045	7975
		6455	6284	6083	6446	7394	8014	9653	7423	5267	11018	7969
		6448	6280	6040	6440	7357	8009	9645	7380	5263	11015	7968
		6439	6272	6038	6438	7341	7983	9638	7367	5263	10955	7965
		6436	6252	6032	6427	7304	7897	9574	7331	5242	10928	7961
		6429	6243	6025	6424	7302	7804	9538	7322	5239	10906	7945
		6392	6238	5998	6411	7278	7803	9537	7314	5197	10903	7939
		6389	6219	5953	6409	7233	7791	9536	7303	5188	10871	7928
		6387	6164	5951	6405	7226	7788	9512	7301	5180	10861	7919
		6345	6163	5946	6389	7218	7770	9509	7301	5168	10842	7911
		6284	6153	5944	6386	7185	7766	9489	7300	5140	10825	7865
		6282	6148	5916	6379	7181	7737	9478	7295	5137	10823	7830
		6269	6132	5915	6370	7176	7730	9475	7292	5131	10823	7816
		6267	6125	5915	6311	7172	7707	9446	7271	5125	10818	7807
		6263	6123	5906	6297	7156	7699	9410	7220	5121	10808	7793
		6262	6116	5904	6259	7153	7688	9365	7220	5116	10782	7771
		6261	6109	5892	6248	7124	7678	9363	7218	5101	10765	7709
		6251	6105	5884	6217	7103	7650	9341	7208	5098	10765	7699
		6202	6076	5881	6214	7102	7628	9325	7203	5084	10700	7684
		6199	6065	5864	6212	7101	7551	9323	7186	5071	10672	7634
		6176	6062	5848	6167	7073	7505	9289	7186	5055	10671	7610
		6159	6046	5830	6150	7057	7491	9282	7145	5054	10650	7568
		6148	6044	5816	6137	7056	7485	9256	7134	5045	10646	7566
		6147	6028	5806	6132	7054	7483	9233	7129	5042	10631	7562
		6146	6026	5798	6117	7028	7458	9176	7105	5038	10625	7561
		6135	6008	5798	6107	7019	7441	9173	7072	5035	10605	7543
		6121	6008	5788	6095	7000	7397	9148	7069	4999	10594	7525
		6109	6007	5768	6093	6991	7385	9119	7055	4974	10559	7454
		6109	5987	5765	6092	6968	7367	9117	7034	4965	10555	7449
		6108	5983	5755	6088	6962	7331	9095	7013	4962	10533	7445
		6106	5965	5738	6087	6961	7320	9066	6997	4958	10494	7439
		6101	5949	5732	6083	6952	7304	9062	6973	4943	10492	7418
		6097	5937	5723	6077	6939	7275	9042	6954	4943	10442	7408
		6088	5926	5715	6069	6933	7255	9042	6930	4937	10432	7407
		6083	5925	5686	6057	6901	7233	9038	6905	4925	10428	7360
		6065	5922	5685	6035	6892	7180	9006	6885	4900	10363	7359
		6043	5909	5677	6030	6889	7176	8956	6877	4897	10353	7328
		6032	5905	5677	6024	6835	7167	8918	6860	4886	10335	7265
		6007	5904	5664	6013	6830	7156	8828	6853	4872	10320	7260
		5998	5866	5659	6013	6828	7139	8813	6845	4860	10316	7233
		5960	5858	5651	6004	6817	7105	8804	6837	4853	10256	7215
		5951	5858	5649	6001	6796	7103	8775	6822	4848	10237	7163
		5940	5814	5640	5997	6789	7100	8746	6814	4819	10225	7161
		5880	5812	5601	5994	6717	7096	8713	6804	4801	10191	7143
		5858	5787	5582	5977	6686	7092	8712	6792	4800	10174	7142
		5856	5760	5581	5965	6680	7078	8703	6757	4764	10171	7140
		5855	5735	5566	5943	6666	7060	8682	6751	4755	10165	7120
		5853	5711	5565	5941	6653	7057	8680	6693	4748	10123	7113
		5849	5698	5561	5939	6622	7053	8677	6679	4740	10093	7099
		5842	5689	5559	5920	6579	7042	8677	6660	4714	10042	7097
		5833	5681	5557	5917	6578	7032	8646	6652	4710	10033	7073
		5829	5676	5538	5913	6578	7023	8598	6645	4707	10021	7072
		5805	5668	5537	5906	6552	7013	8586	6644	4684	10006	7070
		5759	5662	5535	5904	6541	6998	8529	6638	4676	10005	7069
		5747	5660	5526	5869	6538	6997	8518	6631	4673	9984	7055
		5746	5647	5515	5862	6535	6973	8517	6617	4659	9981	7052
		5735	5638	5508	5848	6533	6969	8504	6599	4655	9976	7039
		5707	5638	5502	5829	6523	6951	8502	6596	4647	9965	7039
		5692	5637	5486	5813	6509	6938	8445	6579	4628	9935	7036
		5677	5626	5461	5761	6464	6933	8436	6571	4618	9924	7034
		5675	5613	5424	5731	6404	6886	8416	6561	4615	9922	7023
		5661	5599	5400	5677	6393	6876	8397	6542	4614	9876	7022
		5657	5598	5397	5667	6378	6870	8352	6537	4611	9866	6975
		5645	5591	5393	5637	6358	6869	8327	6533	4591	9838	6969
		5633	5577	5380	5629	6347	6865	8319	6524	4579	9835	6965
		5621	5552	5346	5608	6310	6854	8310	6517	4575	9826	6946
		5613	5507	5344	5604	6310	6836	8308	6515	4564	9797	6910
		5610	5499	5342	5601	6308	6836	8306	6504	4560	9792	6895
		5598	5464	5316	5585	6289	6827	8287	6496	4560	9778	6894
		5573	5434	5314	5584	6274	6825	8285	6455	4544	9778	6891
		5571	5412	5302	5573	6267	6811	8264	6449	4525	9747	6866
		5565	5407	5288	5569	6266	6797	8249	6438	4525	9730	6846
		5561	5407	5280	5546	6266	6786	8226	6437	4519	9715	6835
		5546	5359	5277	5540	6247	6781	8221	6432	4511	9715	6834
		5546	5341	5256	5539	6243	6756	8153	6408	4492	9684	6812
		5537	5325	5213	5535	6238	6742	8150	6396	4487	9678	6801
		5523	5314	5199	5533	6220	6713	8143	6394	4466	9652	6793
		5510	5296	5184	5509	6200	6694	8132	6370	4460	9642	6775
		5500	5275	5183	5476	6190	6687	8098	6354	4455	9633	6774
		5493	5270	5165	5463	6141	6686	8082	6348	4453	9606	6767
		5472	5260	5152	5456	6131	6680	8076	6345	4452	9595	6757
		5430	5217	5150	5448	6129	6647	8075	6320	4446	9560	6755
		5428	5186	5145	5413	6126	6614	8012	6274	4439	9555	6754
		5389	5172	5133	5403	6118	6559	7959	6261	4429	9543	6750
		5383	5163	5120	5400	6097	6505	7957	6257	4425	9527	6749
		5355	5119	5119	5360	6095	6502	7951	6253	4409	9520	6743
		5345	5117	5112	5337	6037	6496	7937	6248	4381	9513	6698
		5336	5101	5108	5330	6023	6491	7937	6244	4377	9482	6688
		5304	5089	5107	5324	5999	6464	7929	6241	4347	9473	6682
		5278	5056	5107	5316	5988	6458	7926	6221	4277	9462	6680
		5273	5034	5100	5305	5979	6457	7912	6220	4251	9453	6675
		5266	5032	5094	5291	5955	6440	7906	6206	4201	9399	6662
		5220	5002	5083	5290	5938	6434	7904	6203	4168	9343	6651
		5215	4989	5076	5289	5927	6429	7901	6198	4166	9336	6624
		5180	4988	5074	5251	5926	6401	7899	6198	4154	9332	6613
		5167	4987	5069	5247	5925	6395	7899	6194	4153	9318	6612
		5167	4987	5069	5246	5925	6384	7843	6189	4139	9313	6585
		5166	4933	5042	5220	5918	6381	7817	6181	4132	9269	6574
		5144	4901	5042	5218	5918	6375	7812	6177	4125	9246	6561
		5136	4891	5011	5154	5895	6355	7769	6177	4107	9245	6559
		5123	4866	4995	5152	5876	6325	7747	6145	4097	9238	6551
		5120	4860	4973	5149	5871	6307	7719	6133	4095	9237	6547
		5115	4858	4966	5142	5867	6291	7717	6115	4082	9216	6512
		5067	4854	4962	5132	5853	6250	7699	6109	4082	9206	6511
		5063	4845	4953	5120	5840	6244	7698	6107	4071	9193	6511
		5056	4837	4933	5098	5836	6233	7689	6093	4069	9175	6483
		5020	4832	4923	5076	5836	6230	7689	6090	4064	9168	6478
		5015	4830	4919	5076	5820	6218	7683	6059	4055	9163	6470
		4996	4795	4915	5041	5815	6214	7621	6049	4053	9156	6424
		4992	4791	4904	5040	5799	6185	7574	6045	4041	9140	6397
		4964	4790	4900	5037	5790	6159	7517	6043	4016	9122	6397
		4963	4766	4897	5033	5788	6148	7506	6039	3995	9114	6379
		4957	4763	4893	5011	5759	6143	7485	6038	3975	9113	6371
		4943	4760	4875	5008	5740	6135	7467	6024	3970	9111	6355
		4935	4754	4867	5002	5719	6122	7465	6012	3964	9095	6354
		4934	4738	4831	5001	5701	6120	7460	5995	3956	9088	6330
		4890	4709	4825	4995	5694	6109	7449	5989	3956	9056	6328
		4884	4706	4812	4991	5655	6079	7406	5979	3951	9025	6328
		4881	4677	4810	4969	5638	6058	7401	5967	3950	9018	6297
		4855	4676	4807	4954	5634	6030	7397	5945	3949	8996	6289
		4853	4671	4803	4949	5598	6015	7339	5910	3941	8981	6285
		4849	4656	4800	4944	5569	6003	7334	5896	3904	8981	6257
		4846	4646	4795	4939	5568	6002	7324	5893	3892	8975	6253
		4845	4641	4794	4900	5566	6001	7323	5886	3892	8966	6245
		4845	4640	4792	4884	5554	5969	7313	5860	3891	8942	6239
		4841	4638	4783	4883	5543	5933	7312	5833	3887	8938	6238
		4814	4617	4779	4875	5530	5919	7277	5825	3887	8930	6236
		4809	4604	4754	4863	5521	5913	7265	5816	3877	8925	6235
		4796	4601	4737	4863	5503	5908	7255	5800	3827	8919	6226
		4781	4594	4718	4852	5499	5906	7248	5795	3824	8889	6218
		4780	4590	4695	4844	5464	5895	7239	5794	3814	8889	6208
		4762	4584	4690	4841	5459	5894	7233	5787	3813	8862	6199
		4760	4583	4687	4809	5427	5894	7216	5785	3806	8826	6150
		4753	4579	4685	4799	5423	5880	7206	5783	3782	8802	6147
		4745	4568	4660	4798	5409	5877	7183	5781	3768	8800	6147
		4743	4561	4657	4788	5403	5876	7163	5772	3766	8793	6138
		4735	4547	4648	4778	5403	5848	7126	5750	3718	8787	6132
		4731	4547	4640	4774	5402	5817	7126	5736	3713	8783	6126
		4725	4542	4639	4761	5401	5812	7124	5709	3710	8779	6122
		4701	4528	4636	4760	5397	5790	7079	5701	3708	8756	6118
		4689	4526	4629	4734	5380	5771	7068	5700	3708	8703	6102
		4681	4523	4628	4714	5379	5767	7064	5699	3693	8691	6097
		4673	4513	4621	4707	5372	5766	7061	5678	3679	8617	6078
		4665	4512	4607	4680	5357	5763	7044	5677	3673	8610	6076
		4643	4511	4592	4664	5351	5744	7040	5672	3661	8604	6058
		4635	4506	4591	4661	5346	5733	7036	5650	3644	8602	6055
		4635	4495	4550	4654	5344	5732	7021	5647	3643	8599	6046
		4612	4485	4548	4639	5337	5725	7016	5615	3642	8592	6037
		4610	4476	4546	4627	5328	5721	7011	5608	3631	8579	6033
		4602	4470	4518	4626	5316	5681	7007	5595	3625	8568	6032
		4579	4464	4517	4622	5300	5681	7005	5584	3597	8561	6017
		4557	4461	4504	4584	5300	5679	6995	5561	3595	8539	5959
		4554	4459	4496	4578	5295	5676	6984	5558	3586	8529	5958
		4549	4451	4486	4545	5278	5665	6964	5546	3586	8500	5946
		4536	4446	4469	4541	5275	5665	6960	5521	3573	8473	5935
		4527	4441	4461	4533	5272	5665	6945	5519	3562	8471	5931
		4523	4428	4451	4526	5267	5652	6937	5515	3554	8454	5925
		4517	4427	4435	4506	5264	5619	6920	5508	3546	8447	5917
		4506	4403	4432	4503	5256	5594	6907	5505	3519	8447	5910
		4495	4398	4417	4501	5255	5575	6907	5499	3510	8447	5909
		4484	4394	4411	4496	5249	5539	6906	5484	3501	8439	5881
		4478	4389	4409	4484	5248	5535	6906	5477	3501	8429	5875
		4448	4376	4405	4482	5243	5528	6896	5442	3499	8378	5835
		4442	4374	4404	4446	5242	5509	6884	5439	3478	8377	5817
		4426	4342	4384	4422	5216	5504	6871	5434	3471	8373	5786
		4426	4336	4363	4419	5213	5500	6869	5402	3470	8365	5779
		4403	4329	4346	4400	5199	5493	6858	5401	3465	8341	5769
		4366	4280	4333	4400	5165	5472	6853	5396	3461	8325	5754
		4365	4275	4332	4396	5163	5468	6835	5396	3450	8313	5750
		4358	4272	4323	4395	5158	5414	6835	5394	3448	8302	5710
		4353	4261	4320	4378	5155	5405	6833	5385	3434	8281	5706
		4342	4252	4307	4348	5136	5401	6805	5384	3425	8271	5689
		4341	4251	4301	4344	5068	5395	6786	5377	3421	8267	5687
		4334	4248	4292	4332	5055	5392	6768	5372	3414	8259	5680
		4331	4228	4291	4327	5048	5358	6756	5369	3403	8253	5655
		4315	4227	4286	4302	5047	5357	6753	5351	3375	8230	5652
		4315	4208	4283	4297	5036	5350	6752	5335	3374	8229	5622
		4314	4199	4283	4291	5033	5339	6734	5314	3360	8222	5615
		4314	4193	4278	4291	5032	5334	6726	5312	3332	8221	5611
		4313	4170	4259	4288	5017	5306	6720	5299	3313	8217	5602
		4304	4169	4254	4282	5009	5306	6719	5295	3302	8207	5588
		4281	4151	4233	4225	4966	5300	6706	5295	3302	8192	5577
		4274	4139	4230	4216	4955	5285	6700	5292	3300	8181	5566
		4264	4139	4199	4197	4949	5284	6656	5238	3296	8181	5563
		4263	4123	4196	4175	4941	5271	6645	5228	3286	8179	5559
		4243	4115	4182	4139	4908	5266	6645	5227	3279	8167	5535
		4241	4112	4182	4136	4908	5261	6623	5212	3270	8162	5527
		4211	4104	4178	4117	4897	5251	6610	5210	3268	8134	5519
		4203	4097	4175	4107	4881	5240	6581	5175	3253	8112	5492
		4168	4097	4174	4103	4880	5240	6566	5170	3250	8109	5471
		4161	4078	4173	4101	4867	5236	6548	5165	3249	8086	5459
		4133	4077	4148	4097	4849	5232	6548	5164	3238	8074	5441
		4115	4068	4147	4091	4839	5221	6538	5151	3237	8067	5433
		4110	4058	4145	4090	4835	5216	6537	5140	3236	8067	5432
		4099	4056	4137	4077	4824	5213	6536	5136	3206	8025	5429
		4081	4050	4100	4069	4777	5209	6533	5115	3198	8006	5426
		4063	4049	4092	4069	4738	5206	6532	5102	3180	8003	5419
		4061	4038	4088	4056	4730	5200	6530	5102	3174	7998	5384
		4049	4037	4079	4056	4722	5195	6530	5086	3166	7995	5378
		4041	4029	4069	4056	4696	5178	6512	5085	3162	7989	5344
		4038	4024	4062	4049	4693	5147	6472	5063	3162	7987	5342
		4031	4019	4061	4049	4686	5129	6454	5051	3156	7922	5337
		4028	4018	4048	4046	4671	5116	6451	5048	3156	7919	5333
		4019	4014	4048	4031	4663	5114	6443	5039	3141	7883	5321
		4013	3987	4039	4021	4657	5101	6436	5030	3135	7863	5314
		4006	3987	4022	4021	4646	5099	6425	5024	3121	7851	5302
		3992	3982	4019	4008	4630	5092	6420	5019	3102	7842	5299
		3971	3974	4019	3998	4629	5073	6408	5018	3081	7834	5283
		3967	3959	4019	3997	4623	5070	6383	5013	3080	7831	5269
		3963	3947	4011	3997	4623	5009	6375	4993	3078	7830	5264
		3953	3941	4007	3969	4614	5007	6356	4985	3076	7824	5261
		3929	3934	3998	3959	4596	5005	6354	4981	3070	7809	5256
		3922	3910	3989	3959	4586	4991	6352	4967	3070	7800	5254
		3910	3910	3985	3957	4585	4985	6340	4961	3042	7788	5252
		3883	3903	3978	3952	4577	4984	6313	4953	3035	7785	5251
		3882	3886	3976	3941	4574	4972	6313	4946	3032	7778	5250
		3881	3884	3973	3936	4562	4971	6310	4922	3030	7768	5249
		3878	3879	3970	3917	4544	4961	6310	4916	3019	7756	5239
		3873	3831	3965	3895	4539	4960	6299	4912	3012	7746	5234
		3872	3820	3938	3893	4538	4959	6279	4896	3010	7733	5231
		3871	3820	3935	3890	4526	4957	6279	4892	3007	7695	5208
		3861	3816	3929	3884	4526	4946	6267	4888	3000	7686	5196
		3858	3807	3928	3880	4518	4919	6255	4870	2988	7682	5190
		3856	3796	3924	3874	4510	4900	6254	4857	2984	7654	5171
		3849	3786	3911	3869	4491	4895	6254	4835	2977	7641	5167
		3842	3780	3910	3868	4486	4890	6243	4805	2976	7621	5162
		3830	3769	3906	3854	4484	4889	6239	4798	2976	7620	5154
		3826	3766	3896	3853	4483	4886	6237	4788	2952	7607	5153
		3820	3765	3896	3851	4481	4885	6237	4780	2948	7598	5145
		3804	3760	3873	3847	4466	4882	6233	4774	2946	7569	5129
		3801	3751	3869	3846	4446	4876	6229	4770	2943	7552	5128
		3796	3741	3869	3828	4430	4872	6211	4760	2938	7526	5115
		3795	3730	3849	3820	4415	4852	6208	4758	2929	7514	5115
		3787	3720	3832	3817	4413	4850	6179	4757	2926	7482	5111
		3781	3719	3830	3816	4403	4847	6172	4746	2922	7465	5105
		3775	3709	3828	3809	4353	4846	6167	4743	2919	7464	5104
		3771	3709	3818	3808	4349	4838	6157	4742	2919	7452	5095
		3743	3702	3803	3781	4343	4819	6157	4738	2913	7403	5072
		3727	3685	3794	3767	4339	4801	6156	4735	2911	7401	5065
		3711	3682	3789	3765	4336	4786	6134	4718	2891	7391	5051
		3710	3664	3775	3757	4334	4782	6090	4710	2890	7371	5020
		3703	3663	3773	3754	4327	4769	6088	4706	2886	7360	5012
		3702	3663	3771	3741	4306	4762	6082	4666	2879	7344	5008
		3695	3651	3768	3718	4303	4762	6080	4640	2874	7341	5007
		3686	3641	3765	3717	4299	4751	6078	4631	2866	7339	5004
		3683	3640	3744	3708	4294	4731	6069	4618	2866	7333	4996
		3683	3627	3743	3703	4275	4715	6059	4616	2862	7331	4993
		3677	3623	3733	3702	4268	4710	6049	4597	2858	7299	4980
		3671	3616	3731	3701	4251	4700	6033	4577	2845	7294	4959
		3659	3611	3731	3700	4230	4699	6030	4570	2829	7292	4952
		3658	3609	3719	3691	4230	4657	6010	4566	2819	7292	4943
		3651	3605	3713	3689	4220	4657	5948	4561	2815	7272	4936
		3641	3598	3710	3676	4219	4647	5945	4555	2802	7268	4930
		3634	3584	3702	3670	4196	4640	5936	4548	2798	7266	4928
		3618	3575	3691	3664	4175	4629	5934	4543	2795	7259	4928
		3603	3574	3684	3662	4173	4625	5925	4540	2794	7246	4920
		3588	3574	3680	3656	4172	4623	5920	4518	2789	7245	4908
		3579	3571	3674	3649	4168	4618	5916	4504	2789	7206	4885
		3578	3563	3656	3649	4165	4614	5913	4503	2784	7188	4874
		3576	3544	3636	3648	4161	4609	5881	4502	2783	7175	4873
		3573	3542	3635	3646	4131	4596	5868	4499	2782	7161	4865
		3573	3525	3633	3621	4124	4592	5867	4490	2775	7157	4833
		3570	3522	3633	3612	4110	4576	5858	4488	2773	7132	4817
		3569	3522	3624	3606	4100	4562	5835	4486	2765	7129	4809
		3563	3521	3621	3601	4069	4543	5828	4479	2756	7123	4805
		3554	3512	3620	3600	4046	4540	5825	4478	2751	7101	4801
		3547	3505	3593	3599	4042	4508	5778	4477	2733	7094	4800
		3542	3505	3592	3596	4037	4486	5758	4469	2720	7086	4789
		3533	3501	3583	3582	4037	4479	5757	4462	2715	7080	4781
		3529	3484	3550	3568	4037	4476	5756	4433	2682	7073	4777
		3526	3452	3546	3565	4017	4472	5733	4427	2678	7051	4770
		3525	3440	3544	3557	4015	4452	5724	4418	2670	7049	4762
		3524	3430	3542	3549	4010	4451	5723	4385	2663	7044	4746
		3520	3427	3536	3547	4008	4438	5708	4364	2660	7029	4739
		3518	3426	3533	3546	3992	4424	5674	4345	2654	7016	4736
		3515	3421	3531	3542	3984	4421	5671	4330	2653	6978	4732
		3509	3416	3526	3536	3982	4409	5669	4325	2650	6976	4698
		3505	3400	3526	3536	3971	4406	5666	4322	2645	6973	4683
		3501	3397	3521	3534	3970	4405	5656	4308	2643	6968	4678
		3470	3383	3515	3529	3963	4398	5644	4300	2637	6890	4649
		3457	3380	3497	3521	3961	4389	5622	4282	2635	6872	4642
		3440	3371	3496	3511	3956	4385	5617	4281	2633	6853	4633
		3438	3369	3484	3505	3952	4382	5614	4279	2627	6852	4632
		3432	3368	3483	3499	3950	4379	5610	4271	2617	6842	4625
		3420	3361	3468	3483	3950	4358	5600	4267	2596	6825	4620
		3415	3360	3464	3478	3944	4334	5591	4260	2590	6816	4620
		3399	3358	3450	3476	3939	4318	5571	4245	2586	6813	4609
		3387	3351	3443	3463	3932	4308	5559	4242	2579	6804	4608
		3387	3350	3433	3462	3931	4304	5549	4239	2562	6802	4598
		3383	3350	3423	3445	3923	4302	5530	4238	2556	6800	4598
		3374	3347	3422	3430	3923	4298	5508	4231	2538	6786	4596
		3363	3339	3414	3429	3922	4289	5504	4230	2521	6775	4595
		3359	3336	3413	3423	3897	4285	5502	4220	2513	6749	4573
		3347	3334	3405	3421	3895	4262	5494	4216	2511	6700	4546
		3306	3321	3397	3417	3888	4234	5487	4210	2508	6697	4542
		3302	3317	3386	3415	3884	4186	5484	4192	2488	6668	4539
		3300	3314	3381	3413	3883	4165	5482	4190	2486	6667	4539
		3293	3285	3378	3410	3875	4158	5481	4188	2484	6634	4521
		3289	3257	3371	3402	3864	4152	5477	4186	2473	6634	4521
		3260	3252	3359	3396	3857	4149	5464	4182	2468	6624	4511
		3257	3250	3351	3385	3855	4118	5445	4180	2455	6608	4508
		3256	3245	3349	3372	3854	4092	5441	4174	2448	6608	4496
		3241	3245	3344	3370	3854	4092	5438	4160	2422	6595	4487
		3235	3244	3341	3359	3853	4089	5437	4159	2417	6587	4481
		3231	3240	3340	3340	3846	4086	5403	4137	2416	6575	4471
		3226	3238	3327	3336	3846	4079	5402	4131	2412	6570	4469
		3222	3229	3321	3328	3841	4060	5401	4116	2389	6567	4446
		3222	3229	3316	3328	3838	4057	5398	4106	2389	6540	4446
		3218	3182	3314	3328	3834	4055	5396	4103	2385	6533	4430
		3218	3171	3280	3321	3823	4031	5394	4100	2383	6512	4416
		3202	3161	3268	3321	3816	4023	5392	4094	2382	6510	4415
		3194	3159	3258	3317	3813	4011	5391	4090	2379	6468	4413
		3193	3153	3242	3311	3793	4002	5383	4089	2369	6458	4402
		3190	3152	3237	3309	3786	3983	5376	4089	2360	6454	4399
		3183	3151	3232	3307	3782	3978	5372	4088	2348	6446	4395
		3169	3112	3228	3299	3762	3976	5370	4084	2344	6446	4392
		3157	3102	3204	3295	3761	3959	5370	4077	2339	6443	4389
		3157	3090	3194	3293	3760	3957	5355	4074	2338	6442	4355
		3151	3083	3167	3286	3756	3948	5349	4065	2318	6417	4351
		3137	3082	3160	3275	3752	3946	5342	4058	2305	6407	4343
		3134	3068	3150	3273	3747	3942	5335	4040	2304	6371	4343
		3125	3059	3146	3269	3746	3934	5322	4024	2301	6346	4340
		3122	3034	3138	3258	3737	3932	5318	4016	2297	6345	4325
		3117	3015	3132	3254	3724	3929	5307	4015	2295	6336	4315
		3114	3013	3131	3254	3723	3924	5303	4009	2295	6332	4313
		3108	3002	3122	3250	3723	3919	5296	4007	2291	6315	4305
		3108	3002	3120	3248	3721	3913	5293	4001	2288	6300	4305
		3107	2993	3114	3228	3716	3905	5293	3996	2283	6289	4298
		3098	2989	3104	3206	3715	3901	5286	3994	2268	6285	4290
		3083	2985	3103	3206	3706	3894	5277	3993	2267	6271	4277
		3079	2964	3101	3201	3704	3886	5276	3990	2250	6268	4268
		3076	2954	3099	3183	3696	3876	5276	3988	2240	6253	4258
		3055	2948	3098	3172	3696	3871	5266	3983	2234	6247	4238
		3054	2947	3096	3155	3695	3870	5257	3978	2231	6244	4235
		3049	2936	3094	3115	3692	3864	5249	3974	2230	6244	4231
		3049	2935	3091	3105	3690	3846	5240	3972	2215	6230	4219
		3045	2926	3086	3102	3669	3821	5237	3970	2214	6218	4216
		3040	2918	3082	3088	3666	3812	5203	3970	2206	6207	4198
		3035	2917	3075	3086	3658	3812	5193	3961	2205	6202	4167
		3030	2891	3074	3084	3644	3806	5192	3944	2197	6199	4155
		3029	2890	3061	3084	3638	3804	5191	3927	2194	6185	4151
		3025	2882	3047	3079	3633	3796	5188	3925	2192	6181	4145
		3020	2875	3044	3058	3627	3778	5186	3913	2190	6174	4140
		3016	2862	3043	3038	3620	3756	5182	3911	2178	6169	4127
		3012	2861	3025	3029	3608	3753	5181	3904	2177	6168	4126
		3009	2852	3023	3024	3598	3715	5178	3894	2167	6139	4124
		3008	2841	3021	3024	3598	3708	5177	3886	2165	6137	4119
		3005	2841	3020	3020	3585	3695	5155	3886	2164	6132	4118
		2998	2840	3017	3016	3582	3664	5146	3873	2158	6132	4117
		2984	2812	3008	3012	3582	3664	5144	3861	2139	6127	4112
		2980	2809	2998	3005	3567	3655	5141	3853	2138	6126	4105
		2972	2804	2995	2986	3557	3627	5130	3843	2127	6120	4095
		2969	2794	2992	2984	3553	3626	5121	3841	2125	6119	4084
		2959	2788	2976	2971	3547	3617	5118	3838	2122	6119	4079
		2955	2787	2970	2969	3544	3616	5070	3836	2120	6117	4075
		2951	2776	2965	2966	3540	3614	5063	3834	2119	6109	4074
		2950	2769	2958	2963	3535	3611	5060	3823	2117	6101	4057
		2943	2767	2955	2959	3533	3607	5045	3822	2113	6096	4053
		2942	2763	2953	2958	3528	3594	5038	3807	2113	6092	4053
		2940	2762	2952	2947	3513	3590	5033	3806	2110	6090	4050
		2933	2759	2951	2940	3505	3580	5027	3803	2109	6083	4049
		2909	2756	2944	2934	3503	3572	5025	3791	2107	6079	4042
		2898	2752	2940	2927	3503	3572	5024	3791	2096	6068	4033
		2896	2752	2936	2925	3482	3572	5014	3791	2091	6056	4030
		2893	2749	2936	2914	3476	3545	5010	3790	2091	6027	4028
		2893	2745	2935	2912	3471	3540	4994	3789	2085	6025	4026
		2892	2743	2922	2903	3468	3538	4987	3784	2083	6017	4009
		2882	2731	2920	2903	3460	3517	4977	3777	2073	6003	4000
		2856	2728	2916	2902	3457	3516	4974	3761	2062	5996	3999
		2846	2726	2912	2892	3451	3503	4966	3744	2056	5994	3995
		2837	2723	2904	2891	3440	3497	4951	3732	2052	5981	3993
		2835	2718	2902	2889	3434	3493	4940	3708	2042	5961	3965
		2821	2717	2894	2887	3426	3479	4917	3705	2037	5947	3946
		2815	2708	2849	2886	3426	3476	4911	3690	2036	5942	3942
		2805	2704	2833	2884	3420	3469	4904	3689	2027	5920	3942
		2803	2699	2827	2884	3419	3467	4896	3684	2025	5909	3940
		2797	2698	2816	2869	3416	3461	4896	3680	2023	5907	3934
		2787	2685	2814	2866	3411	3460	4895	3671	2018	5907	3928
		2783	2683	2809	2851	3403	3457	4893	3670	2017	5896	3922
		2776	2672	2807	2846	3402	3454	4891	3665	2016	5890	3918
		2774	2670	2805	2832	3397	3451	4883	3664	2014	5868	3911
		2770	2669	2803	2832	3387	3444	4882	3662	2002	5861	3903
		2766	2664	2801	2830	3386	3434	4877	3661	2001	5841	3900
		2761	2644	2801	2827	3384	3427	4863	3655	1999	5836	3887
		2755	2631	2799	2821	3383	3419	4842	3649	1990	5830	3886
		2754	2624	2780	2820	3374	3417	4839	3644	1988	5824	3883
		2752	2621	2778	2809	3373	3415	4836	3641	1982	5818	3872
		2752	2614	2775	2808	3362	3407	4826	3640	1975	5817	3864
		2734	2604	2772	2799	3362	3404	4823	3634	1972	5804	3863
		2719	2603	2771	2796	3358	3396	4818	3634	1967	5803	3860
		2714	2588	2765	2794	3358	3394	4797	3623	1965	5792	3852
		2708	2587	2757	2792	3341	3386	4793	3616	1964	5786	3852
		2692	2580	2740	2777	3339	3373	4780	3616	1964	5781	3852
		2687	2579	2738	2772	3330	3369	4780	3612	1944	5779	3846
		2681	2576	2733	2767	3325	3368	4778	3597	1942	5774	3846
		2664	2570	2729	2763	3323	3367	4761	3597	1939	5771	3844
		2652	2567	2719	2762	3307	3365	4757	3586	1934	5758	3839
		2649	2545	2718	2757	3298	3360	4754	3584	1933	5749	3834
		2639	2535	2717	2756	3291	3357	4748	3584	1922	5743	3821
		2629	2534	2716	2754	3286	3354	4747	3580	1921	5727	3821
		2624	2534	2712	2754	3274	3353	4745	3573	1917	5726	3810
		2622	2533	2707	2749	3271	3351	4726	3570	1906	5722	3801
		2621	2521	2703	2742	3250	3343	4712	3562	1901	5719	3796
		2616	2504	2703	2738	3250	3338	4695	3556	1899	5718	3792
		2591	2501	2695	2734	3235	3337	4688	3552	1896	5716	3788
		2585	2498	2692	2728	3234	3333	4685	3546	1889	5698	3784
		2568	2487	2685	2724	3233	3333	4677	3545	1888	5697	3779
		2566	2487	2683	2720	3225	3326	4673	3543	1884	5696	3772
		2561	2473	2683	2719	3221	3325	4668	3538	1881	5692	3767
		2561	2473	2682	2715	3214	3318	4655	3520	1875	5689	3758
		2560	2461	2680	2713	3201	3316	4653	3517	1875	5680	3755
		2555	2453	2678	2712	3194	3307	4619	3517	1874	5664	3735
		2549	2452	2670	2712	3190	3299	4618	3511	1871	5663	3726
		2542	2446	2667	2711	3181	3298	4592	3509	1865	5659	3724
		2537	2442	2664	2702	3181	3297	4582	3508	1857	5650	3723
		2536	2435	2658	2689	3174	3292	4580	3507	1851	5645	3722
		2528	2432	2654	2688	3166	3278	4541	3506	1851	5641	3712
		2522	2429	2652	2676	3150	3273	4501	3493	1849	5636	3709
		2518	2428	2648	2673	3143	3271	4495	3478	1847	5621	3702
		2515	2424	2643	2667	3138	3269	4486	3475	1847	5619	3700
		2508	2414	2643	2665	3131	3254	4476	3473	1842	5615	3697
		2506	2412	2640	2660	3106	3248	4473	3453	1824	5612	3694
		2505	2410	2636	2659	3097	3242	4463	3438	1821	5599	3692
		2489	2409	2626	2656	3085	3239	4446	3417	1811	5594	3687
		2487	2403	2623	2653	3075	3230	4441	3402	1808	5588	3686
		2464	2398	2615	2648	3071	3216	4408	3390	1800	5586	3686
		2456	2382	2583	2643	3069	3201	4392	3390	1799	5585	3678
		2455	2381	2580	2641	3067	3195	4385	3386	1797	5567	3677
		2443	2375	2579	2631	3063	3195	4356	3372	1793	5539	3668
		2442	2369	2576	2630	3056	3191	4338	3369	1789	5538	3666
		2432	2363	2555	2627	3029	3189	4335	3350	1778	5536	3628
		2424	2363	2554	2616	3023	3171	4335	3349	1775	5531	3628
		2421	2362	2550	2613	3022	3169	4317	3343	1754	5531	3627
		2420	2357	2549	2613	3020	3162	4314	3331	1746	5523	3619
		2419	2357	2545	2595	3017	3158	4308	3324	1742	5512	3618
		2416	2357	2545	2585	3017	3157	4299	3324	1734	5507	3617
		2411	2355	2542	2585	3011	3155	4298	3323	1732	5478	3610
		2406	2351	2541	2578	3010	3155	4298	3315	1731	5446	3596
		2394	2348	2529	2577	3006	3153	4294	3313	1729	5433	3593
		2390	2346	2527	2574	3003	3148	4288	3311	1729	5428	3592
		2378	2345	2524	2567	2979	3145	4275	3290	1727	5427	3587
		2364	2343	2504	2562	2974	3136	4275	3281	1725	5398	3579
		2364	2331	2502	2559	2973	3135	4267	3279	1721	5376	3575
		2364	2331	2495	2549	2971	3134	4244	3270	1718	5369	3572
		2363	2331	2489	2545	2968	3132	4223	3267	1714	5363	3567
		2362	2330	2485	2538	2965	3128	4222	3265	1711	5352	3555
		2357	2317	2476	2533	2964	3123	4208	3265	1709	5338	3554
		2346	2315	2469	2532	2964	3120	4204	3258	1706	5337	3550
		2346	2307	2469	2526	2962	3120	4197	3257	1704	5330	3549
		2345	2306	2468	2523	2941	3116	4191	3251	1701	5328	3545
		2344	2302	2467	2521	2938	3113	4190	3248	1698	5323	3541
		2343	2299	2462	2515	2932	3111	4185	3241	1692	5319	3538
		2337	2292	2461	2509	2930	3103	4175	3241	1691	5316	3537
		2336	2285	2458	2503	2926	3099	4168	3240	1690	5315	3537
		2336	2280	2458	2500	2925	3091	4163	3235	1689	5296	3535
		2335	2277	2455	2492	2920	3087	4160	3233	1684	5285	3533
		2329	2276	2454	2491	2913	3085	4151	3228	1681	5285	3526
		2327	2261	2454	2482	2905	3079	4150	3224	1679	5276	3526
		2323	2260	2445	2475	2904	3069	4138	3216	1679	5268	3525
		2323	2258	2443	2473	2903	3065	4132	3215	1676	5267	3520
		2322	2256	2440	2472	2898	3061	4124	3212	1674	5260	3517
		2322	2252	2438	2460	2897	3055	4124	3212	1674	5257	3514
		2319	2252	2437	2458	2895	3047	4112	3212	1667	5250	3508
		2314	2249	2426	2447	2885	3045	4108	3208	1665	5222	3494
		2300	2238	2424	2446	2881	3028	4102	3207	1658	5219	3479
		2297	2238	2417	2442	2847	3021	4102	3203	1656	5200	3466
		2294	2234	2417	2442	2843	3020	4099	3201	1653	5184	3465
		2292	2231	2415	2427	2839	3019	4098	3198	1649	5182	3463
		2291	2226	2410	2413	2836	3017	4095	3197	1647	5172	3456
		2290	2218	2407	2406	2836	3014	4090	3190	1638	5158	3452
		2290	2215	2401	2403	2830	3011	4090	3189	1632	5154	3450
		2288	2213	2392	2402	2823	3009	4082	3184	1632	5140	3444
		2281	2205	2386	2401	2823	3006	4075	3168	1632	5134	3433
		2278	2197	2383	2399	2816	2995	4063	3164	1631	5123	3433
		2273	2196	2373	2392	2804	2988	4059	3143	1624	5123	3432
		2271	2194	2371	2391	2801	2981	4055	3133	1620	5101	3422
		2249	2194	2370	2390	2797	2980	4054	3127	1616	5089	3420
		2249	2193	2368	2388	2792	2978	4045	3125	1615	5076	3419
		2246	2188	2359	2386	2788	2977	4043	3125	1614	5073	3417
		2244	2186	2356	2381	2788	2969	4028	3125	1613	5072	3416
		2242	2176	2355	2380	2781	2959	4002	3124	1612	5060	3414
		2241	2174	2348	2376	2781	2944	3988	3123	1612	5058	3403
		2239	2169	2346	2372	2773	2937	3987	3120	1606	5043	3399
		2238	2167	2339	2365	2767	2934	3983	3115	1604	5038	3396
		2235	2153	2333	2365	2766	2922	3980	3112	1598	5029	3393
		2233	2153	2326	2361	2758	2907	3979	3110	1593	5023	3386
		2227	2147	2321	2354	2754	2905	3969	3108	1592	5019	3382
		2226	2141	2308	2350	2748	2901	3964	3107	1588	5018	3381
		2226	2130	2305	2348	2745	2894	3958	3106	1586	4999	3370
		2224	2121	2304	2347	2736	2891	3932	3104	1585	4980	3370
		2224	2113	2302	2347	2731	2884	3932	3103	1578	4976	3363
		2221	2111	2302	2347	2722	2883	3923	3082	1577	4967	3357
		2220	2107	2285	2345	2712	2882	3921	3047	1576	4953	3351
		2211	2106	2284	2345	2711	2872	3917	3041	1565	4943	3345
		2210	2103	2284	2341	2702	2870	3901	3040	1557	4939	3337
		2204	2100	2283	2339	2699	2859	3899	3039	1553	4936	3337
		2204	2093	2269	2339	2694	2845	3895	3036	1547	4932	3324
		2193	2090	2262	2335	2692	2843	3892	3036	1543	4927	3321
		2190	2089	2257	2333	2691	2839	3885	3033	1540	4925	3320
		2188	2085	2255	2333	2688	2839	3885	3014	1538	4924	3310
		2161	2079	2243	2326	2686	2838	3884	3008	1537	4918	3308
		2160	2078	2235	2326	2682	2826	3884	3007	1534	4900	3296
		2155	2072	2233	2323	2681	2821	3870	3006	1533	4892	3295
		2152	2067	2233	2321	2681	2818	3859	3004	1533	4891	3277
		2149	2064	2230	2318	2681	2812	3849	3004	1528	4886	3276
		2146	2060	2227	2311	2669	2791	3839	3000	1528	4884	3272
		2135	2059	2222	2309	2663	2790	3831	2999	1526	4884	3269
		2118	2058	2215	2307	2662	2787	3815	2998	1524	4882	3267
		2114	2046	2214	2301	2657	2786	3813	2998	1522	4881	3260
		2112	2045	2210	2300	2651	2784	3805	2996	1520	4875	3254
		2102	2043	2208	2292	2649	2767	3793	2994	1516	4868	3254
		2095	2042	2206	2292	2641	2763	3791	2989	1511	4858	3253
		2092	2039	2204	2291	2637	2758	3790	2989	1499	4841	3248
		2086	2037	2198	2289	2635	2758	3788	2986	1498	4838	3242
		2085	2035	2195	2288	2634	2754	3783	2977	1491	4835	3226
		2072	2035	2192	2288	2633	2751	3783	2977	1490	4834	3219
		2071	2034	2190	2287	2628	2744	3780	2974	1490	4831	3218
		2071	2034	2187	2271	2626	2743	3780	2972	1475	4830	3210
		2067	2032	2186	2270	2617	2743	3771	2971	1474	4808	3207
		2066	2030	2185	2269	2612	2725	3766	2968	1462	4800	3200
		2058	2028	2180	2266	2606	2722	3765	2956	1461	4798	3199
		2054	2021	2178	2255	2592	2720	3756	2953	1456	4797	3195
		2052	2019	2178	2249	2578	2712	3753	2937	1455	4775	3190
		2049	2017	2169	2223	2577	2712	3752	2935	1452	4771	3189
		2042	2016	2167	2217	2574	2709	3740	2930	1449	4756	3186
		2038	2013	2164	2215	2574	2706	3725	2920	1445	4745	3182
		2035	2012	2162	2215	2574	2704	3718	2917	1444	4739	3179
		2025	2009	2156	2214	2569	2698	3712	2915	1435	4736	3178
		2021	2008	2155	2213	2561	2696	3708	2914	1434	4735	3176
		2009	2005	2152	2212	2547	2696	3704	2913	1433	4734	3174
		2006	1997	2151	2208	2539	2691	3697	2909	1428	4732	3172
		2005	1995	2148	2207	2538	2688	3696	2906	1428	4713	3166
		2003	1979	2148	2207	2536	2686	3691	2905	1427	4695	3164
		2000	1979	2146	2204	2524	2685	3689	2905	1427	4692	3162
		1999	1976	2141	2196	2520	2685	3683	2903	1427	4690	3162
		1999	1974	2131	2186	2510	2682	3680	2902	1421	4690	3157
[truncated: 16,001 more rows]

## Sheet: Figure 5 Scaffold lengths
5a: scaffold lengths	HG03492	HG03098	HG02723	HG02080	HG02055	HG01243	HG01109	HG00733	GM24385	GM24149	GM24143
	233156586	231887203	232589979	233163228	232995128	233034351	232606690	232690449	232335079	231995034	232718060
Segment lengths can be determined from publicly-available assemblies	174541632	218445677	174697561	174767316	186063006	185907762	218730634	174535524	174438791	218783193	185656385
	168035367	174546202	167993555	168066416	174701214	174245414	174650883	167207864	167486412	185375589	174534923
	151482716	167333619	150739738	151668296	167308021	167407780	167578898	151112772	150911528	174255476	167741436
	147717308	151118532	149701424	149655009	152245429	152190699	152151435	149729456	140838530	167434925	151304667
	141096131	141010429	141421628	140970825	149345482	141257263	149887024	140987047	136919622	151475910	149633097
	137342924	137187122	137253034	137358947	141253484	130338660	141132067	137277291	130405410	141147814	140975310
	130506605	130127101	130481856	130301623	130322007	130314408	137347089	129930786	130152303	130089488	130025116
	130277907	130040472	130365062	129931575	130184428	128571344	130282751	129857865	128447208	129643816	129960437
	118543704	128535908	128975828	128451196	128180737	118762399	130166418	128006459	118185191	128275807	128216303
	100251163	104049675	118825853	118193543	118688946	102551464	128584749	118785172	102403930	109098444	118541384
	95184053	95158114	100658150	102489638	102623191	100386492	109237723	102505133	99897673	102426348	108890499
	90724696	91991899	95305035	100673116	100279084	95182274	102499396	99921844	95294283	95224572	102562472
	89408672	90569526	90641903	95241227	95249555	92019344	95388076	95121176	91624795	92209178	100276077
	87121143	87288918	87624080	90645753	90557854	90548255	90630091	90698722	90593555	90629197	95307281
	76204173	76297768	78384576	86760434	87747809	87612177	87701981	87198796	86890163	87314515	90473690
	74370852	73253116	74634588	78062329	76753772	76855603	76816358	77870721	78320214	78163063	87087529
	73642780	73169396	73644166	75451756	76616622	75230859	75671621	75510309	74084817	74937830	78203485
	69525899	69518796	73364302	73459057	73454925	73438087	73899647	73465464	73470162	73260561	75817494
	66259360	57181930	69583332	69490241	69626381	69545747	73477481	69504487	72623046	73259948	73516766
	55335555	55309751	66185128	54999744	59329358	57788511	55064601	48542005	69363907	59033317	73165210
	48458597	48645646	55197181	48690702	54942244	55196669	48600526	43398778	59215854	57685083	54867280
	43467107	43433757	48729864	43512994	43423328	43501660	33408920	39376637	57414463	54553052	33266636
	39361903	39429099	39361453	39343793	39324986	39522661	33169578	36024442	55125585	33487988	33114071
	39012627	33380979	36476210	33344317	33492467	33356576	33141367	33499528	48483374	32893172	32972600
	36482409	33142643	33574045	33166657	33169200	33171633	25985420	33103384	38906880	14212587	25991808
	33543665	33132848	33133401	32999521	29903275	32742562	14458196	32968303	33107597	2559417	2491463
	33404320	30013000	33055705	29752436	14725409	30165360	1706857	29376344	33105608	1640812	1616495
	32888769	26195280	26128050	26180301	3187207	26148986	1020612	26042003	14203128	667988	912652
	30092908	14060315	1809976	5237278	1712922	14655350	738314	19021454	1974641	617593	808456
	26207078	1593323	1658916	1658861	911166	2674066	505989	2525389	1693973	372728	754920
	13770986	1317999	777959	973726	400322	1700871	357038	1630154	1582744	312113	371427
	1721723	1214094	595890	408580	372343	1372903	355165	1502241	694254	306687	352155
	1467059	617102	454498	358942	370283	692824	340565	1413664	361653	287450	305780
	748571	388150	376791	299912	357626	388939	333572	821808	320709	267386	285668
	557685	365577	370141	299373	346514	380446	322632	355771	310983	266073	266250
	513234	342024	361257	286091	329369	366874	299121	354472	270544	258772	254318
	456751	324787	358928	283597	317082	327636	268231	281246	266933	257548	237349
	329123	309968	344401	256185	311481	319110	267869	231861	251228	256390	222040
	312832	277391	317380	248192	295035	285790	265461	229867	237775	247204	214764
	306159	276082	275128	202611	281291	285093	261165	217054	233294	242649	200020
	289290	261265	270267	193292	240930	255675	249492	200000	223396	241858	195208
	280735	259128	257511	188968	235853	235741	246909	196196	222709	237917	179188
	274594	257877	253437	187573	228873	235409	246072	186967	222338	227427	177061
	244362	253089	252936	180683	223066	214352	240584	183839	214742	221787	166703
	240436	247535	249298	174228	213737	211976	194486	183537	211329	212113	158729
	237997	223767	230448	169281	205881	207863	192961	183415	197402	196440	155068
	221030	222391	226552	168649	192999	196311	189329	176841	193693	192829	137978
	219676	212767	220828	158653	184227	188061	188774	173076	193552	180841	131802
	219653	197798	198697	154328	182634	180407	187292	160197	192313	174503	129578
	217341	191353	183647	151935	182107	167780	187010	159270	188372	154753	129134
	212027	189615	179903	151885	170261	167411	184742	141664	184744	149915	127858
	203861	167891	174435	151392	168943	165991	180761	137920	177512	141643	121994
	193890	162900	170115	150673	164377	151513	173105	136172	171616	133647	115356
	182032	160094	165345	148610	151641	147751	169849	129222	170309	133483	112731
	179835	150179	165063	132557	150962	144376	162251	120784	156223	132976	107282
	162963	149705	155158	128219	150467	143945	161736	120169	155763	132641	106622
	153742	149437	152666	125769	150075	142520	157411	119287	149592	128442	106259
	147891	144369	151760	119446	145327	135896	157048	115725	146492	126564	100343
	141373	143751	151502	113235	135322	134647	152665	114966	143426	126391	99954
	139883	142530	142722	112181	133100	131040	149443	114165	133176	119352	97828
	132385	141992	130939	111933	118043	130087	146300	112988	131134	119281	93248
	132087	139977	128608	110183	115828	127947	136100	111291	130393	109048	88337
	131562	134337	127446	106683	114956	125992	130037	109678	130137	106601	85731
	123795	127045	122395	96114	108323	124595	128349	108169	127929	105603	84807
	122667	124040	119069	95048	108116	122267	127436	106234	123596	105345	84719
	119303	123375	117330	93321	107864	119102	125524	106156	121768	104429	84285
	115187	123291	110690	90445	106867	117810	123165	104600	120489	103002	84188
	107813	120306	105079	89601	105582	109788	120287	102143	118574	101143	84112
	107098	116722	102380	88118	101909	109187	118486	100296	118444	96625	82432
	106180	114937	98231	87323	97455	107363	118282	99201	116738	95056	80680
	106170	108260	98066	85842	96746	107154	113794	98452	115823	94927	79915
	104533	105726	97614	78975	95667	102275	113219	98388	115603	94636	74438
	104522	104026	91902	76650	93103	102217	112241	98335	113592	89727	69731
	101101	103206	90930	76087	90623	101283	106373	97458	113320	89568	67432
	100532	99907	88450	75367	90167	99948	106223	94141	113287	89288	67375
	100372	98706	86734	75011	89713	99294	99075	93254	112824	87493	67085
	94977	94553	85147	74530	89374	97185	97143	90524	112375	85726	67010
	93544	94517	84766	73889	87403	93898	96771	87706	111200	84342	66912
	92060	91883	82140	71314	84323	92210	96047	87491	110761	82481	65499
	91615	91789	81798	68188	84083	90099	93972	87450	109570	81624	65389
	90137	91609	80137	66581	81655	87664	89324	84705	109562	80709	64944
	88411	87263	80122	66275	81319	86056	87680	83483	105871	80269	64935
	88131	86555	80050	64083	81315	85361	85848	82671	104592	79689	64836
	86739	86439	77904	62990	81307	84292	80802	82313	104548	76877	64235
	85162	86109	77609	62188	78452	82590	79066	81450	103802	76797	63727
	81740	84314	75869	62020	76520	81467	78857	80488	102769	75685	63088
	80152	82155	74235	61967	74361	80333	78209	79471	100227	74648	62199
	78201	81815	73736	61789	74103	79965	76160	77324	97111	73305	62032
	78119	78957	71984	60610	73078	79239	75745	74025	91333	72481	60703
	76470	77138	71548	60504	70694	78896	72735	72661	90832	72123	60624
	74958	75466	71455	59962	70692	75769	72225	72309	90676	72118	59611
	74636	73965	71372	58207	69886	71234	71332	72209	88510	72110	59386
	72416	72533	71040	57779	68249	71073	69947	70410	85937	72029	58048
	68084	72096	70850	57459	67951	67129	68402	70112	84953	69838	57536
	65361	71922	69615	56731	67222	64653	66701	69997	84107	69808	57046
	64980	70967	67906	55605	65552	62641	66370	69335	82966	69376	56759
	63805	69410	67800	55490	65000	62238	66284	63952	80925	69040	56447
	63467	68550	67701	55400	64250	61994	64617	63456	80117	68901	56015
	63118	68453	67044	54137	64218	61668	64311	62044	79196	67821	55690
	62485	68220	66362	53896	63662	61402	63576	61295	77620	66812	55635
	61829	68212	65688	53428	61640	58724	63362	60699	76796	66207	54762
	60230	68183	64709	53217	61406	58452	63297	60158	76712	66039	54536
	59611	68014	63380	53071	61295	58382	63284	58353	76063	65684	54516
	56432	67696	61207	51646	60782	57613	63240	56933	76044	64123	54231
	55856	67254	60946	51089	58992	57335	62761	55976	75602	63999	53991
	55781	67246	60714	51041	58668	55096	62320	55926	75515	63296	53290
	55771	66140	60426	50865	58142	54890	61882	54203	73957	63091	52734
	55634	65441	59957	50773	57391	54723	61286	53467	73546	62142	52592
	55478	63098	59589	50602	57350	54477	61149	52640	72991	62060	50175
	55323	60749	58439	50581	56721	54336	60703	52430	71981	61244	50112
	55015	60327	58113	50518	56675	54226	60067	52306	71756	59807	49721
	54794	60233	57863	50251	56405	54087	59332	52138	71531	58896	49695
	53432	59963	57806	50015	56354	53968	58185	51079	70897	57662	47506
	51320	55759	55465	49957	56299	53940	58139	50892	70624	57636	47416
	50920	55472	55438	49207	55494	53362	58095	48532	69440	55454	46353
	50149	55319	54736	49083	54519	53099	58039	48527	69073	55237	46023
	49090	55162	53727	48754	51039	52336	57795	47655	67985	55093	45508
	48824	55063	53660	48614	51006	51899	57443	46952	67573	54898	45343
	48186	55007	53371	47757	50948	49167	57328	46747	67547	54875	44999
	47900	54009	53170	47659	50473	47934	56788	45458	66127	54816	44736
	47858	53568	52837	47271	50397	47596	56696	45030	66104	54607	44502
	46629	53395	52493	47193	48848	47528	56592	44402	65979	54462	44491
	45970	53385	52471	46745	48390	47028	56341	44128	65675	54156	44306
	45158	52469	51955	46346	47940	46920	56205	43971	64893	54090	44124
	44688	51843	51831	45738	47568	46633	55750	43423	64584	53971	43837
	44070	51438	51300	45381	47530	46433	54873	43387	64313	53453	43429
	43742	51329	50771	44918	46381	46014	54549	43164	62363	52204	43341
	43354	49739	50166	44887	46323	45609	54359	42696	61922	51737	43294
	43206	49553	49272	44107	46196	45514	53626	42610	60904	51648	42805
	43161	48469	48995	43741	45250	45493	53010	42578	60266	50411	42297
	43035	47658	48926	43249	45242	44797	52720	42172	59311	49629	42246
	42635	47123	48700	42239	44465	44469	52584	41783	59127	48636	41929
	42562	47016	48084	42001	44456	44165	52505	41458	58845	48353	41338
	42470	45710	47909	41889	44295	43779	51863	41338	58270	47957	41133
	42412	45477	47806	41515	44183	43658	51814	40803	58244	47937	40619
	42400	45407	47634	41001	43607	43079	49808	40179	58022	47705	40130
	41941	45236	47361	40991	43403	42350	49649	39876	57919	47158	40048
	41667	43922	47160	40908	42473	42170	49575	39813	57912	47072	39978
	41556	43046	46768	40709	41895	41896	49414	39728	57448	46618	38929
	40551	42891	46496	40611	40733	41774	49260	39682	57389	46579	38922
	40512	41741	46094	40369	40240	41392	49232	39272	57329	46575	38720
	40311	41617	45370	37932	40119	41259	48808	38907	56702	46326	38464
	39113	41551	45169	37856	39847	40788	47748	38860	56612	45944	37383
	39017	40285	44978	37057	39698	40772	47592	38511	56575	45863	37354
	38723	39752	43749	36906	39356	40733	47557	37708	56372	44843	37184
	38415	39317	43255	36246	39336	39976	47529	37157	55909	44775	36874
	38142	39121	43063	36018	39165	39699	46875	36566	55845	43222	36409
	37529	39021	43043	35897	39155	39167	46390	36356	55689	43095	36360
	37351	38736	42833	35434	39036	38387	46324	36103	55661	43067	35698
	37061	38629	41654	35343	38402	38205	45305	35885	55404	43034	35678
	36907	38450	41640	35232	38215	38109	44673	35583	55381	42628	35656
	36596	37580	41223	34609	38212	37943	44623	35292	54870	42537	35514
	36518	37277	39995	34245	37958	37196	43674	34862	54541	41400	35339
	36042	37143	39435	33967	37650	37174	43535	34803	54138	41222	34982
	35434	36886	39368	33745	37058	36932	43453	34287	53501	40789	34939
	35332	35946	39252	33629	36655	36663	42798	34285	52722	40777	34741
	35065	35878	39232	33323	36249	36004	42350	34229	52540	40217	34551
	34994	35876	37948	33062	36059	35946	41915	33774	52536	40102	34469
	34864	35813	37824	32576	35842	35736	41905	33709	52237	39946	33849
	34815	35798	37649	32543	35797	35503	40841	33393	52099	39012	33616
	34558	35424	37578	32540	35765	35272	40761	33378	50661	39000	33600
	34047	35384	37313	32247	35578	35181	40742	32827	50439	38748	32994
	33586	35326	35929	32126	35468	35055	40539	32815	50248	38568	32686
	33558	35316	35868	31788	35416	34979	40490	32559	49266	38092	32474
	33357	35283	35478	31414	35265	34682	40144	32543	49035	38063	32432
	33227	35193	35449	30857	35079	34646	40064	32456	48892	37752	32424
	33040	35014	35198	30800	34934	34542	40035	31296	48818	37550	32284
	32397	34946	34889	30440	34932	34214	39725	31220	48467	37534	32185
	32360	34770	34836	30209	34820	34092	39454	31073	48249	37344	32179
	32346	34501	34810	29938	34541	34070	39265	31042	48121	36720	32034
	32060	34298	34368	29847	34124	34001	39030	30876	47778	36457	31971
	31300	34286	33607	29776	33790	32535	38988	30733	47640	36223	31916
	31189	33951	33057	29731	33314	32135	38962	30673	47458	35589	31642
	30762	33898	32285	29479	33242	31649	38786	30654	46830	35073	31626
	30549	33738	32074	29446	33011	31520	37750	29747	46617	34874	31596
	30505	32898	32012	29301	32624	30715	37683	29725	45663	34691	31441
	30342	32221	32009	29249	32344	30687	37496	29606	45195	34629	31329
	30271	32073	31992	28554	32171	30682	37327	29426	44597	33967	31311
	30017	31334	31293	28426	32113	30624	36973	29404	43929	33944	31298
	29914	31263	31285	28425	31593	30622	36527	29238	43616	33786	31256
	29536	30931	30879	28204	31470	30512	36396	28493	43469	33632	30997
	29290	30894	30858	28157	31435	30490	36368	28280	43139	33552	30644
	29276	30886	30799	28140	30813	30474	36334	28256	43034	33142	30636
	29271	30868	30523	28061	30342	30242	36034	28077	42953	33111	30602
	29207	30719	30391	27802	30213	30172	35503	28013	42925	33050	30537
	28995	30690	30338	27579	30044	29994	35486	28004	42800	33032	30517
	28736	30472	30149	27513	29900	29984	35430	27800	42052	32777	30516
	28730	30405	30080	27496	29605	29539	35363	27796	42044	32233	30505
	28546	30383	29998	27246	29395	29408	35083	27678	41920	32181	30474
	28346	30020	29774	27212	29377	29314	34629	27650	41204	32057	30323
	28246	29965	29734	27168	29347	29256	34193	27631	40532	31984	30261
	27877	29772	29177	27073	29120	29017	33621	27420	40377	31947	30178
	27732	29653	29156	26795	29107	28925	33525	27386	40268	31409	30139
	27673	29619	28968	26732	28964	28477	33497	27365	39634	31195	29785
	27531	29506	28932	25677	28910	28461	33483	27088	39191	31182	29666
	27522	29368	28770	25613	28725	28423	33455	27068	39085	30969	29596
	27270	29344	28284	25515	28640	27975	32953	27051	39069	30843	29382
	26676	29267	28278	25452	28638	27889	32948	26740	38670	30782	29282
	26558	29172	28205	25385	28340	27733	32875	26333	37813	30682	28975
	26376	28542	28090	25336	28230	27704	32762	26291	37799	30387	28797
	26372	28520	28062	25328	28082	27702	32381	26117	37457	29691	28693
	26305	28514	28026	25256	28077	27526	32244	26049	36738	29647	28670
	26299	27975	28021	25240	28039	27394	31867	25949	36658	29556	28655
	26265	27762	27410	25024	27761	27358	31808	25323	36555	29441	28521
	26181	27598	27265	24753	27571	26909	31346	25219	36271	29381	28519
	25745	27343	27263	24527	27526	26888	31161	25179	36050	29243	28460
	25579	27181	27169	24501	27451	26650	31123	24991	35858	29126	28242
	25419	27143	27149	24484	27375	26526	31014	24978	35857	29096	28171
	25303	27098	26781	24396	27327	26370	30787	24832	35769	29003	28158
	25224	27029	26640	24089	27285	26349	30732	24773	35744	28813	28096
	24592	26849	26228	24083	27189	26334	30568	24253	35676	28729	27997
	24550	26663	25938	24038	26919	26267	30419	24195	35592	28701	27888
	24419	26644	25657	23947	26753	26063	30049	24184	35052	28680	27805
	24311	26577	25468	23918	26651	25937	30029	23990	35024	28606	27781
	24270	26439	25410	23768	26634	25738	29894	23943	34964	28538	27538
	24222	26400	25342	23730	26341	25654	29881	23819	34948	28479	27524
	24157	26264	25271	23656	26323	25595	29750	23617	34892	28406	27416
	24079	26255	25051	23445	26161	25525	29128	23538	34857	28306	27255
	23947	26031	24786	23295	26107	25355	28902	22620	34516	28293	27224
	23929	26025	24657	23210	25934	25224	28726	22501	34300	28263	27200
	23866	25982	24613	23192	25758	25223	28564	22496	34166	28258	27064
	23240	25821	24551	23155	25722	24902	28478	22454	34027	28052	27039
	23229	25660	24434	23104	25413	24893	28415	22317	34002	27960	26699
	23227	25316	24399	23039	25144	24890	28294	22286	33924	27809	26568
	23037	25182	24236	22844	25141	24811	28198	22265	33751	27433	26535
	22977	25153	24121	22553	25072	24681	28148	22189	33476	27406	26449
	22905	25064	23941	22509	24809	24445	28109	22119	33435	27277	26412
	22870	25036	23871	22344	24749	24436	28045	22078	33392	27129	26159
	22659	24962	23546	22227	24320	24296	27790	21993	32886	27108	26159
	22541	24739	23432	22127	24074	24259	27756	21976	32318	27090	25975
	22040	24682	23417	22057	24039	24069	27486	21945	32264	26998	25969
	21788	24530	23373	21891	23975	23985	27428	21678	32084	26897	25767
	21369	24307	23267	21887	23957	23882	27366	21417	31894	26758	25681
	21182	24266	23160	21879	23863	23487	27231	21391	31751	26628	25564
	21121	24046	23081	21776	23691	23474	27152	21108	31714	26345	25525
	20986	24010	22973	21721	23587	23469	27128	20968	31641	26231	25413
	20941	23958	22868	21702	23455	23443	27114	20782	31421	26068	25335
	20882	23898	22714	21675	23363	23375	26815	20749	31354	26011	25335
	20798	23747	22686	21650	23053	23265	26742	20734	31352	25923	25271
	20690	23632	22670	21527	23045	23256	26585	20519	31149	25890	24891
	20662	23568	22611	20990	22976	23110	26445	20386	31056	25832	24537
	20619	23562	22413	20985	22929	23018	26223	20277	31006	25598	24503
	20568	23457	22260	20971	22910	22852	26201	20186	30982	25576	24402
	20530	23416	22230	20932	22856	22604	26146	20139	30926	25551	24352
	20392	23358	22134	20792	22340	22409	25952	20124	30415	25549	24208
	20258	23099	22049	20559	22235	22401	25850	20005	30374	25545	24188
	20222	23028	21930	20341	22194	22313	25709	19950	30260	25512	24178
	20130	22892	21819	20246	22067	22301	25620	19821	30160	25171	23918
	19839	22721	21760	20228	21978	22163	25539	19801	30100	25066	23896
	19746	22717	21448	20101	21877	22087	25513	19707	30061	24738	23877
	19696	22503	21380	19855	21858	21951	25451	19670	29782	24586	23791
	19638	22471	21379	19457	21562	21939	25412	19668	29364	24580	23575
	19593	22417	21300	19316	21505	21836	25240	19615	29173	24283	23548
	19459	22349	21272	19026	21419	21819	25056	19592	28744	24259	23508
	19258	22220	21239	18935	21321	21797	24857	19546	28513	24205	23489
	19066	22194	21143	18751	21254	21791	24674	19488	28492	24171	23476
	19052	22023	20992	18750	21246	21399	24616	19400	28382	24146	23417
	18954	21933	20901	18701	21223	21381	24498	19308	28367	24035	23240
	18863	21846	20893	18692	21131	21343	24445	19255	28271	23903	23125
	18822	21718	20887	18549	21120	21194	24120	19167	28045	23885	23019
	18420	21644	20786	18449	20987	21142	23960	19047	27975	23692	22890
	18348	21623	20686	18237	20984	21001	23919	19008	27926	23625	22883
	18281	21613	20656	18133	20922	20845	23887	18903	27789	23599	22870
	18173	21383	20582	18080	20871	20843	23868	18893	27661	23373	22830
	18158	21368	20498	18064	20423	20759	23861	18827	27535	23278	22810
	18086	21222	20394	18049	20390	20691	23810	18763	27477	23264	22764
	17971	21094	20378	17956	20345	20658	23584	18662	27290	23230	22686
	17964	21015	19696	17941	20300	20355	23577	18566	27094	23196	22603
	17928	20590	19592	17788	20171	20307	23488	18545	27037	23091	22507
	17883	20563	19513	17644	20136	20238	23328	18519	26876	22884	22505
	17830	20377	19509	17322	19972	20237	23278	18473	26830	22818	22021
	17725	20328	19462	17276	19857	20188	23189	18434	26778	22767	21908
	17680	20220	19239	17254	19852	20093	23073	18378	26763	22224	21865
	17577	20160	19192	17244	19681	20077	23001	18284	26529	22157	21824
	17562	20078	19140	17159	19539	20011	22974	18243	26424	22110	21710
	17303	20070	18959	17128	19534	19978	22904	18110	26369	22069	21606
	17235	19720	18727	17120	19493	19972	22902	18086	26224	22026	21541
	17202	19641	18601	17055	19345	19667	22540	17891	26189	21964	21406
	17149	19592	18549	16993	19330	19531	22493	17831	26152	21894	21225
	17134	19590	18516	16867	19273	19491	22475	17814	25700	21824	21089
	17093	19562	18421	16713	19250	19404	22466	17759	25624	21770	20969
	17074	19156	18315	16618	19249	19193	22429	17704	25450	21549	20930
	16903	18989	18292	16553	19231	19085	22321	17595	25449	21352	20894
	16828	18955	18211	16553	19136	19056	22231	17556	25436	21334	20884
	16382	18939	17998	16499	19135	18976	22113	17461	25406	21223	20880
	16380	18468	17975	16430	19134	18972	22018	17454	25400	21109	20869
	16360	18267	17917	16383	19069	18725	21986	17430	25283	21097	20691
	16216	18168	17876	16205	18916	18718	21950	17353	25278	21080	20687
	16214	18160	17820	16187	18895	18627	21932	17350	25182	20941	20650
	16164	18109	17750	16097	18754	18585	21885	17284	25088	20932	20572
	16150	18005	17740	16090	18495	18574	21787	17280	24876	20535	20549
	16135	17863	17733	16087	18413	18407	21742	17253	24669	20527	20498
	16116	17625	17677	16080	18337	18321	21667	17156	24481	20501	20423
	15965	17584	17642	16063	18215	18265	21627	17145	24449	20437	20407
	15960	17429	17599	16034	17915	18080	21604	17080	24389	20408	20345
	15932	17236	17566	15996	17861	17955	21580	17073	24223	20280	20335
	15871	17178	17530	15983	17659	17824	21564	16967	24176	20058	20323
	15691	17172	17421	15890	17637	17769	21468	16930	24167	20013	20291
	15601	17164	17398	15816	17598	17694	21363	16692	24127	19954	20159
	15582	17146	17324	15784	17558	17557	21345	16578	24067	19695	19970
	15566	17100	17236	15766	17549	17534	21233	16536	23811	19592	19920
	15564	17018	17186	15750	17480	17481	21144	16354	23429	19562	19881
	15551	16980	17033	15707	17382	17447	21107	16350	23371	19554	19820
	15524	16892	17019	15699	17241	17433	21004	16317	23184	19400	19705
	15432	16753	16936	15675	17214	17404	20977	16157	23164	19349	19445
	15406	16648	16858	15637	17205	17400	20936	16151	23120	19307	19427
	15340	16630	16835	15608	17070	17318	20935	16072	23087	19279	19404
	15327	16601	16804	15576	17063	17247	20868	15963	23050	19202	19388
	15194	16557	16702	15534	17023	17192	20783	15937	22977	19147	19197
	15176	16534	16623	15443	16920	17165	20782	15819	22974	19138	19179
	15089	16470	16570	15284	16819	17137	20566	15749	22903	19114	19091
	15088	16452	16555	15262	16796	17061	20549	15704	22868	19033	19052
	15045	16381	16467	15177	16750	16911	20537	15620	22774	18918	19008
	15040	16295	16462	15011	16706	16846	20410	15612	22742	18859	18907
	14969	16179	16398	14960	16570	16819	20342	15599	22660	18779	18883
	14723	16150	16315	14958	16480	16748	20323	15561	22656	18758	18879
	14607	16149	16286	14940	16406	16730	20091	15530	22593	18629	18706
	14591	16144	16276	14870	16403	16691	20087	15503	22418	18566	18677
	14458	16093	16236	14847	16373	16673	20056	15455	22410	18564	18665
	14457	16016	16202	14731	16333	16607	20030	15453	22326	18443	18592
	14418	16016	15955	14728	16332	16599	20011	15253	22026	18415	18421
	14357	16015	15913	14629	16327	16560	20006	15151	22011	18175	18301
	14345	15965	15796	14586	16306	16483	19934	15117	21997	18137	18156
	14275	15945	15750	14575	16235	16449	19864	15108	21891	18073	18096
	14154	15920	15711	14569	16098	16431	19829	15105	21791	18065	18043
	14135	15813	15682	14543	15871	16383	19827	15102	21539	17993	17909
	14078	15784	15551	14542	15868	16357	19798	15093	21485	17933	17794
	14028	15664	15546	14514	15777	16342	19792	15053	21419	17857	17605
	13984	15604	15489	14493	15639	16331	19762	14972	21398	17754	17545
	13948	15533	15471	14468	15549	16264	19712	14951	21381	17750	17523
	13928	15527	15471	14347	15532	16261	19621	14925	21215	17725	17521
	13780	15435	15461	14343	15488	16176	19593	14904	21129	17722	17313
	13687	15387	15451	14306	15442	16030	19591	14879	21053	17713	17308
	13629	15280	15371	14276	15402	15959	19530	14775	21034	17679	17223
	13534	15264	15298	14203	15402	15932	19529	14708	20941	17679	17165
	13526	15199	15172	14049	15400	15895	19436	14684	20822	17666	17058
	13308	15166	15147	14007	15324	15846	19107	14558	20636	17662	17052
	13265	15155	15072	13989	15320	15813	19073	14539	20615	17564	16965
	13130	15073	14970	13983	15176	15800	19025	14535	20533	17514	16928
	13129	15025	14887	13961	15163	15494	18987	14492	20442	17475	16901
	13085	14965	14814	13946	15160	15419	18979	14407	20244	17471	16887
	13079	14964	14807	13939	15068	15306	18931	14360	20140	17296	16857
	13042	14953	14759	13893	15043	15150	18908	14354	20106	17056	16844
	12998	14732	14592	13771	15007	14953	18882	14326	20088	17038	16759
	12894	14726	14571	13764	14929	14868	18806	14199	20013	16868	16738
	12884	14688	14568	13752	14925	14867	18752	14106	19971	16861	16651
	12825	14624	14557	13692	14817	14784	18727	14093	19877	16762	16542
	12823	14613	14522	13661	14578	14748	18691	14039	19875	16720	16448
	12780	14577	14472	13610	14558	14748	18589	14024	19842	16693	16379
	12743	14576	14467	13561	14516	14741	18571	13995	19794	16691	16319
	12681	14438	14421	13542	14491	14688	18409	13963	19519	16520	16215
	12557	14328	14405	13529	14368	14680	18341	13742	19465	16511	16214
	12555	14259	14280	13510	14265	14651	18132	13738	19373	16509	16183
	12504	14240	14159	13510	14192	14650	18033	13602	19327	16462	16169
	12490	14216	14079	13428	14183	14596	17937	13599	19267	16461	16133
	12403	14213	14066	13421	14161	14378	17889	13585	19215	16368	15997
	12351	14161	14057	13384	14143	14317	17858	13561	19215	16330	15909
	12338	14111	14008	13285	14126	14255	17827	13501	19188	16297	15875
	12266	14107	13967	13191	14075	14250	17768	13489	19149	16242	15842
	12210	14105	13964	13189	14026	14143	17685	13386	19141	16187	15835
	12193	14063	13947	13172	13977	14127	17436	13314	19108	16121	15788
	12178	14052	13873	13003	13900	14103	17431	13248	19060	16098	15788
	12127	14049	13648	12976	13758	14089	17417	13201	19059	16009	15780
	12095	14030	13626	12900	13641	13983	17287	13039	19056	15984	15742
	12073	13981	13543	12878	13595	13960	17266	12996	18996	15946	15729
	12073	13970	13528	12747	13575	13913	17243	12987	18960	15872	15703
	12015	13943	13411	12745	13523	13880	17185	12963	18867	15831	15584
	11980	13910	13249	12744	13439	13855	17175	12960	18853	15810	15580
	11925	13885	13231	12732	13404	13791	17153	12904	18822	15729	15487
	11914	13728	13168	12723	13382	13742	17148	12871	18649	15719	15481
	11903	13648	13167	12618	13332	13732	17121	12731	18627	15676	15409
	11768	13482	13089	12523	13324	13694	17074	12663	18623	15610	15396
	11748	13477	13038	12516	13303	13620	16998	12642	18462	15521	15328
	11728	13468	13021	12480	13240	13620	16742	12607	18447	15378	15291
	11617	13419	12979	12416	13220	13579	16733	12591	18412	15364	15274
	11608	13414	12908	12318	12900	13567	16658	12533	18399	15298	15266
	11509	13332	12806	12272	12724	13503	16611	12531	18350	15297	15242
	11484	13307	12787	12186	12614	13471	16423	12455	18309	15211	15221
	11455	13249	12775	12161	12610	13441	16380	12445	18151	15175	15218
	11397	13230	12759	12126	12520	13419	16380	12395	18129	15163	15099
	11355	13187	12708	12050	12420	13326	16368	12228	18065	15146	15071
	11336	13170	12598	12046	12257	13286	16338	12180	18030	15142	14968
	11282	13169	12593	12026	12204	13225	16333	12125	17925	15139	14966
	11235	13029	12554	11979	12072	13107	16329	12119	17899	15018	14965
	11200	12990	12523	11889	12071	13033	16128	12114	17878	15013	14945
	11197	12916	12515	11844	12007	13004	16124	12007	17829	14982	14900
	11111	12913	12507	11810	11938	12991	16115	11900	17781	14824	14877
	11096	12890	12500	11802	11857	12972	16027	11898	17692	14798	14696
	11034	12882	12364	11771	11845	12959	15850	11892	17548	14605	14549
	10977	12847	12333	11751	11719	12849	15845	11854	17541	14529	14542
	10964	12839	12324	11727	11709	12843	15827	11803	17530	14516	14459
	10924	12826	12298	11702	11700	12783	15791	11796	17495	14420	14437
	10896	12799	12226	11577	11683	12769	15772	11758	17418	14398	14436
	10881	12792	12200	11568	11597	12733	15756	11654	17285	14347	14372
	10870	12773	12199	11564	11480	12720	15742	11635	17270	14289	14361
	10828	12649	12175	11544	11376	12686	15533	11555	17164	14231	14255
	10784	12605	12127	11521	11319	12636	15508	11555	16735	14201	14231
	10682	12476	12115	11510	11309	12610	15507	11537	16522	14171	14210
	10676	12468	12103	11488	11285	12534	15482	11506	16473	14109	14204
	10629	12422	12087	11483	11284	12418	15462	11433	16433	14054	14160
	10615	12416	12070	11439	11225	12414	15411	11422	16424	14040	14095
	10604	12392	11994	11437	11169	12414	15305	11373	16353	13968	14028
	10602	12299	11925	11416	11152	12398	15290	11356	16253	13909	13975
	10575	12274	11792	11413	11143	12310	15271	11322	16249	13864	13966
	10543	12182	11771	11392	11091	12284	15250	11294	16232	13857	13905
	10529	12166	11725	11205	11038	12284	15234	11231	16226	13803	13822
	10525	12110	11683	11157	11031	12214	15222	11216	16074	13753	13811
	10500	12087	11649	11133	11020	12209	15216	11215	16073	13721	13799
	10496	11980	11627	11047	10983	12201	15179	11190	16067	13706	13769
	10461	11889	11596	10970	10981	12138	15170	11171	15955	13697	13755
	10448	11789	11575	10902	10978	12095	15103	11158	15753	13669	13752
	10392	11786	11553	10856	10879	12067	15061	11137	15629	13632	13740
	10279	11631	11432	10850	10851	12031	15027	11127	15487	13627	13729
	10266	11404	11431	10801	10846	12031	15026	11082	15391	13624	13723
	10221	11398	11412	10787	10835	11988	14923	11026	15377	13601	13548
	10187	11226	11337	10768	10800	11978	14874	11023	15370	13402	13490
	10166	11097	11305	10708	10789	11942	14794	11013	15339	13352	13465
	10156	11071	11295	10606	10789	11941	14738	10984	15330	13330	13443
	10062	11033	11289	10560	10685	11892	14524	10871	15313	13253	13441
	10030	10993	11275	10555	10669	11836	14470	10832	15292	13236	13342
	9992	10982	11263	10543	10664	11735	14452	10770	15273	13235	13341
	9956	10978	11232	10528	10657	11727	14388	10736	15200	13210	13208
	9939	10962	11218	10503	10649	11707	14387	10661	15001	13206	13208
	9936	10959	11196	10500	10619	11706	14380	10615	14935	13193	13061
	9933	10952	11173	10414	10606	11691	14241	10575	14930	13179	13060
	9910	10949	11061	10373	10557	11685	14135	10574	14905	13149	13041
	9857	10947	11056	10363	10548	11661	14133	10490	14892	13149	13022
	9851	10933	11034	10362	10542	11601	14087	10411	14869	13080	12975
	9818	10917	11030	10317	10522	11600	14086	10384	14852	13072	12916
	9817	10863	11001	10247	10515	11477	14059	10381	14805	13048	12892
	9800	10842	10996	10245	10498	11451	14054	10368	14720	13036	12880
	9788	10820	10977	10208	10482	11396	14025	10335	14718	13022	12866
	9744	10726	10964	10197	10479	11387	14003	10272	14675	13006	12860
	9712	10693	10928	10134	10468	11336	13980	10269	14665	12978	12860
	9641	10605	10901	10116	10417	11292	13968	10244	14628	12804	12833
	9611	10574	10888	10096	10402	11276	13782	10232	14498	12802	12793
	9586	10559	10861	9985	10373	11181	13744	10230	14466	12788	12788
	9518	10536	10793	9984	10333	11165	13696	10223	14459	12776	12774
	9513	10506	10734	9913	10291	11159	13660	10214	14450	12753	12625
	9499	10445	10701	9884	10286	11072	13575	10208	14416	12739	12612
	9481	10379	10697	9882	10261	11030	13451	10204	14385	12734	12536
	9455	10371	10690	9877	10192	10963	13442	10179	14311	12730	12426
	9414	10347	10626	9863	10183	10954	13439	10157	14283	12641	12398
	9405	10337	10587	9825	10172	10938	13409	10153	14264	12541	12371
	9345	10331	10578	9789	10129	10938	13368	10127	14249	12535	12342
	9319	10288	10577	9764	10124	10934	13314	10103	13998	12484	12284
	9265	10229	10572	9761	10096	10868	13290	10085	13974	12410	12250
	9258	10217	10568	9759	10084	10844	13230	10044	13946	12410	12164
	9251	10190	10567	9750	10053	10828	13197	9960	13942	12395	12112
	9239	10158	10547	9728	10035	10826	13126	9939	13843	12349	12097
	9198	10149	10465	9723	10026	10824	13105	9936	13828	12342	12020
	9163	10103	10455	9696	10024	10792	13071	9932	13801	12274	12005
	9053	10081	10390	9659	10003	10736	13056	9931	13777	12269	12002
	9014	10074	10375	9631	9977	10689	13051	9863	13754	12251	11908
	8958	10069	10343	9603	9935	10687	12938	9863	13723	12245	11906
	8957	10063	10281	9557	9935	10651	12892	9846	13714	12205	11819
	8936	10036	10255	9488	9895	10643	12817	9829	13632	12142	11781
	8935	9985	10214	9479	9885	10635	12801	9797	13618	12136	11750
	8866	9971	10210	9472	9858	10609	12800	9788	13573	12040	11718
	8863	9968	10208	9464	9845	10590	12719	9760	13534	12038	11716
	8856	9931	10198	9463	9841	10525	12679	9750	13512	12031	11705
	8845	9902	10162	9414	9827	10497	12607	9733	13500	12018	11696
	8835	9900	10157	9407	9764	10436	12590	9723	13395	11992	11691
	8762	9809	10073	9396	9742	10396	12545	9619	13371	11959	11677
	8686	9805	10054	9380	9645	10384	12518	9613	13326	11951	11642
	8669	9788	10026	9373	9634	10366	12482	9610	13315	11938	11638
	8659	9712	10013	9361	9629	10351	12406	9579	13253	11931	11636
	8582	9580	10001	9324	9583	10285	12310	9577	13154	11920	11622
	8560	9566	9992	9313	9543	10165	12242	9461	13150	11887	11616
	8544	9525	9970	9298	9515	10163	12234	9406	13149	11866	11613
	8527	9524	9956	9270	9489	10144	12184	9314	13123	11763	11499
	8506	9494	9890	9225	9478	10127	12116	9299	13076	11762	11498
	8434	9476	9881	9225	9460	10122	12087	9278	13059	11718	11463
	8416	9470	9873	9220	9459	10102	12079	9251	13047	11674	11454
	8399	9447	9845	9215	9454	10092	12067	9247	13034	11636	11406
	8377	9422	9826	9188	9429	10090	12031	9154	12980	11603	11399
	8377	9408	9784	9143	9386	10057	11966	9111	12925	11501	11375
	8370	9342	9770	9115	9359	10032	11959	9057	12913	11471	11256
	8369	9328	9714	9086	9326	10006	11880	9027	12873	11470	11227
	8366	9268	9675	9055	9311	9999	11860	9024	12866	11398	11178
	8343	9217	9672	9050	9309	9968	11814	8999	12848	11395	11146
	8323	9141	9665	9042	9273	9863	11789	8985	12813	11370	11115
	8286	9081	9631	8939	9143	9843	11784	8982	12802	11366	11104
	8263	9079	9626	8925	9129	9752	11783	8976	12797	11363	11095
	8260	9053	9608	8840	9108	9736	11782	8961	12791	11348	11095
	8252	9047	9598	8824	9102	9729	11719	8944	12727	11323	11060
	8247	9044	9593	8803	9101	9695	11675	8888	12681	11316	11057
	8228	9032	9589	8802	9060	9672	11637	8863	12654	11283	11054
	8208	8954	9452	8790	9010	9663	11616	8848	12618	11274	11054
	8157	8950	9419	8769	8959	9651	11568	8847	12614	11253	11053
	8148	8946	9369	8759	8925	9645	11523	8838	12589	11201	11024
	8122	8940	9365	8735	8905	9626	11390	8821	12526	11148	11015
	8122	8863	9358	8730	8898	9601	11330	8802	12522	11136	10968
	8080	8841	9353	8707	8885	9560	11322	8797	12510	11132	10963
	8067	8827	9342	8573	8884	9542	11251	8793	12509	11082	10944
	8058	8789	9270	8540	8882	9541	11251	8764	12435	11070	10929
	8039	8772	9208	8493	8864	9496	11208	8756	12414	11066	10911
	8035	8757	9186	8378	8841	9438	11143	8745	12377	11045	10908
	8034	8738	9140	8368	8820	9424	11134	8730	12372	11018	10886
	7958	8676	9127	8359	8744	9420	11128	8703	12296	11015	10874
	7956	8667	9082	8352	8734	9406	11109	8691	12267	10955	10858
	7900	8662	9054	8262	8706	9373	11072	8671	12255	10928	10824
	7837	8634	8999	8257	8659	9245	11063	8663	12142	10906	10793
	7834	8581	8998	8253	8654	9197	11043	8592	12142	10903	10790
	7831	8565	8988	8249	8629	9191	11037	8566	12098	10871	10784
	7802	8559	8967	8244	8613	9179	11005	8556	12080	10842	10780
	7774	8498	8940	8227	8611	9169	10943	8553	12080	10825	10769
	7753	8469	8936	8220	8573	9140	10939	8543	12076	10823	10746
	7739	8443	8920	8215	8550	9045	10921	8523	12039	10823	10736
	7692	8422	8827	8208	8519	9032	10876	8520	12025	10782	10703
	7674	8398	8794	8200	8498	9016	10844	8464	12024	10765	10696
	7637	8329	8793	8195	8483	9004	10839	8376	11993	10700	10694
	7635	8312	8789	8186	8462	8994	10809	8351	11992	10672	10691
	7584	8294	8685	8127	8435	8927	10805	8351	11992	10671	10623
	7579	8171	8632	8123	8414	8919	10798	8322	11988	10650	10569
	7552	8157	8608	8113	8376	8904	10711	8315	11931	10646	10552
	7485	8154	8589	8097	8375	8849	10695	8314	11862	10631	10552
	7428	8129	8583	8075	8319	8836	10676	8309	11841	10625	10532
	7416	8112	8504	8059	8318	8834	10662	8302	11802	10605	10509
	7409	8100	8495	8055	8317	8816	10661	8289	11790	10594	10458
	7394	8029	8459	8016	8313	8799	10624	8270	11686	10555	10443
	7388	8007	8399	8000	8312	8794	10618	8219	11667	10533	10438
	7386	7990	8359	7991	8244	8780	10599	8215	11618	10494	10398
	7382	7987	8351	7987	8240	8753	10577	8201	11602	10442	10378
	7377	7976	8327	7982	8231	8747	10536	8193	11541	10432	10366
	7376	7968	8272	7960	8221	8742	10527	8170	11531	10353	10315
	7368	7963	8226	7901	8217	8700	10515	8135	11496	10335	10297
	7320	7954	8224	7895	8206	8686	10498	8116	11404	10320	10297
	7300	7942	8216	7857	8205	8664	10491	8094	11364	10316	10282
	7272	7930	8211	7828	8152	8640	10470	8094	11356	10256	10277
	7238	7926	8139	7807	8072	8602	10429	8069	11318	10237	10218
	7225	7911	8060	7751	8062	8575	10402	8067	11235	10225	10114
	7212	7911	8046	7750	7989	8555	10384	8014	11226	10191	10112
	7204	7900	8040	7747	7937	8522	10373	8006	11189	10171	10106
	7157	7844	8029	7732	7922	8522	10337	7993	11181	10165	10102
	7140	7773	7990	7717	7919	8512	10272	7951	11167	10042	10083
	7134	7754	7981	7664	7857	8507	10268	7926	11165	10033	10060
	7123	7734	7969	7655	7798	8497	10255	7922	11072	10021	9973
	7080	7712	7965	7646	7796	8470	10217	7902	11032	10006	9972
	7076	7676	7939	7611	7793	8459	10189	7893	10997	10005	9948
	7065	7636	7923	7605	7779	8455	10185	7884	10993	9984	9948
	7040	7616	7909	7599	7725	8439	10163	7861	10959	9976	9936
	7023	7616	7893	7594	7708	8437	10104	7860	10949	9965	9935
	7008	7615	7851	7575	7680	8395	10087	7850	10935	9935	9934
	6999	7592	7843	7545	7593	8386	10044	7848	10919	9922	9932
	6993	7586	7821	7515	7488	8373	10027	7848	10886	9876	9915
	6987	7529	7812	7432	7486	8343	10020	7805	10878	9866	9906
	6931	7511	7803	7429	7442	8231	9942	7782	10865	9838	9864
	6929	7511	7795	7429	7440	8215	9923	7779	10805	9835	9832
	6924	7502	7770	7401	7436	8186	9902	7779	10802	9797	9829
	6921	7501	7761	7297	7428	8180	9878	7776	10769	9792	9797
	6870	7496	7755	7296	7427	8177	9789	7773	10753	9778	9771
	6839	7495	7739	7276	7396	8103	9783	7761	10750	9747	9743
	6815	7455	7691	7244	7394	8075	9691	7754	10737	9730	9717
	6788	7455	7667	7224	7357	8050	9679	7745	10704	9715	9663
	6733	7414	7652	7192	7341	8045	9665	7736	10659	9684	9657
	6726	7384	7638	7165	7304	8028	9653	7729	10627	9678	9648
	6711	7348	7616	7137	7302	8025	9645	7705	10531	9652	9647
	6697	7343	7611	7114	7278	8018	9638	7691	10489	9642	9643
	6694	7279	7608	7096	7233	8014	9538	7679	10440	9633	9609
	6673	7277	7598	7078	7226	8009	9537	7677	10388	9606	9604
	6624	7239	7561	7060	7218	7983	9536	7677	10375	9595	9589
	6607	7227	7548	7059	7185	7897	9512	7676	10340	9560	9530
	6601	7224	7510	7029	7181	7804	9509	7631	10280	9555	9527
	6601	7220	7508	7021	7172	7803	9489	7630	10243	9543	9522
	6511	7219	7504	7015	7156	7791	9478	7617	10143	9527	9479
	6506	7198	7488	7003	7153	7788	9446	7598	10129	9520	9462
	6476	7189	7473	7002	7124	7770	9410	7591	10098	9513	9378
	6455	7180	7433	7001	7103	7766	9365	7588	10029	9473	9326
	6439	7143	7429	6999	7102	7737	9363	7575	9975	9462	9304
	6436	7094	7428	6974	7101	7730	9341	7552	9966	9453	9270
	6429	7080	7416	6972	7073	7707	9325	7538	9954	9399	9266
	6392	7039	7404	6968	7057	7699	9323	7523	9938	9343	9230
	6389	7027	7399	6959	7056	7688	9289	7502	9928	9332	9209
	6387	7024	7389	6956	7054	7628	9282	7466	9879	9318	9202
	6345	7018	7376	6954	7000	7551	9256	7444	9865	9313	9194
	6284	6921	7330	6946	6991	7505	9176	7442	9863	9269	9179
	6282	6860	7293	6931	6968	7491	9173	7432	9858	9246	9170
	6269	6843	7288	6889	6962	7485	9148	7429	9854	9245	9148
	6267	6811	7277	6884	6961	7483	9119	7425	9792	9238	9136
	6263	6798	7229	6869	6952	7458	9066	7423	9768	9237	9080
	6262	6769	7213	6786	6939	7397	9062	7415	9756	9216	9076
	6261	6762	7194	6777	6933	7367	9042	7361	9717	9206	9074
	6251	6759	7179	6723	6901	7320	9038	7361	9678	9193	9067
	6202	6753	7178	6714	6892	7304	9006	7315	9617	9175	9065
	6199	6750	7149	6704	6889	7275	8956	7298	9607	9163	8991
	6176	6714	7137	6695	6835	7233	8828	7295	9585	9156	8978
	6159	6663	7121	6690	6830	7180	8813	7295	9511	9122	8932
	6148	6653	7100	6663	6828	7176	8804	7292	9496	9114	8926
	6147	6642	7084	6642	6796	7167	8746	7283	9409	9111	8918
	6146	6633	7055	6640	6789	7156	8712	7280	9398	9095	8915
	6135	6631	7039	6580	6717	7105	8703	7271	9388	9088	8905
	6121	6629	7037	6567	6686	7103	8682	7211	9360	9056	8892
	6109	6627	7019	6512	6680	7100	8680	7209	9252	9025	8873
	6109	6619	6971	6509	6666	7096	8677	7201	9250	9018	8872
	6106	6605	6967	6474	6653	7092	8586	7196	9227	8996	8860
	6101	6584	6962	6474	6622	7078	8529	7196	9222	8981	8805
	6097	6575	6934	6474	6579	7060	8518	7167	9204	8981	8731
	6088	6567	6912	6463	6578	7057	8517	7144	9200	8975	8709
	6083	6559	6879	6446	6578	7042	8504	7129	9183	8966	8705
	6065	6555	6873	6440	6552	7023	8502	7115	9166	8942	8696
	6043	6523	6861	6438	6541	7013	8445	7091	9164	8938	8682
	6032	6480	6853	6427	6538	6998	8436	7088	9053	8930	8662
	6007	6477	6805	6424	6535	6997	8416	7069	9025	8919	8661
	5998	6426	6785	6411	6533	6973	8397	7046	9009	8889	8617
	5960	6417	6766	6409	6523	6969	8352	7013	9008	8889	8605
	5951	6355	6731	6405	6509	6951	8319	7012	8950	8862	8600
	5940	6315	6705	6389	6464	6938	8310	6987	8948	8826	8577
	5880	6286	6695	6386	6404	6933	8308	6966	8913	8802	8552
	5858	6284	6684	6379	6393	6886	8306	6963	8887	8793	8512
	5856	6280	6641	6370	6378	6876	8287	6961	8883	8787	8489
	5855	6272	6600	6311	6358	6869	8285	6924	8878	8779	8479
	5853	6252	6596	6297	6347	6865	8264	6919	8871	8703	8452
	5849	6243	6590	6259	6310	6854	8249	6888	8849	8691	8390
	5842	6238	6575	6248	6310	6836	8226	6865	8834	8610	8387
	5833	6219	6562	6217	6308	6836	8221	6855	8796	8604	8372
	5829	6164	6534	6214	6289	6827	8153	6846	8785	8599	8365
	5805	6163	6517	6150	6274	6825	8150	6822	8781	8592	8357
	5759	6153	6512	6137	6267	6811	8143	6789	8714	8568	8357
	5747	6148	6483	6132	6266	6797	8132	6776	8698	8561	8341
	5746	6132	6469	6117	6266	6781	8098	6728	8696	8539	8323
	5735	6125	6422	6107	6247	6756	8082	6705	8696	8529	8286
	5677	6123	6422	6093	6243	6713	8076	6684	8662	8500	8231
	5675	6116	6408	6092	6238	6694	8075	6682	8660	8473	8230
	5661	6109	6406	6088	6220	6687	8012	6658	8583	8471	8199
	5657	6105	6384	6087	6200	6686	7959	6647	8574	8454	8159
	5645	6076	6361	6083	6190	6680	7957	6640	8564	8447	8142
	5633	6065	6358	6077	6141	6647	7951	6623	8561	8447	8037
	5621	6062	6346	6069	6131	6614	7937	6622	8530	8447	8033
	5613	6046	6320	6035	6129	6559	7937	6612	8446	8439	8008
	5610	6044	6302	6030	6126	6505	7929	6610	8432	8429	7975
	5598	6028	6301	6013	6118	6502	7926	6597	8406	8378	7969
	5573	6026	6301	6013	6097	6496	7906	6593	8380	8377	7965
	5571	6008	6273	6004	6095	6491	7904	6585	8345	8373	7961
	5565	6008	6263	6001	6037	6464	7901	6581	8256	8365	7945
	5561	6007	6259	5997	6023	6458	7899	6542	8252	8341	7939
	5546	5987	6225	5994	5999	6457	7899	6534	8242	8325	7928
	5546	5983	6218	5977	5988	6440	7843	6528	8122	8313	7919
	5537	5965	6211	5965	5979	6434	7812	6525	8116	8302	7911
	5523	5949	6175	5943	5955	6429	7769	6524	8106	8281	7865
	5510	5937	6152	5941	5938	6401	7747	6523	8093	8271	7830
	5500	5926	6148	5939	5927	6395	7719	6519	8084	8267	7816
	5493	5925	6093	5920	5926	6384	7717	6515	8010	8259	7807
	5430	5922	6083	5917	5925	6375	7698	6512	7985	8230	7793
	5428	5909	6040	5913	5925	6355	7689	6505	7979	8229	7771
	5389	5905	6038	5906	5918	6325	7689	6456	7972	8222	7709
	5383	5904	6032	5904	5918	6307	7683	6416	7968	8221	7699
	5355	5866	5998	5869	5895	6291	7621	6416	7950	8217	7684
	5345	5858	5953	5862	5876	6244	7574	6408	7935	8207	7634
	5336	5814	5951	5848	5871	6233	7517	6376	7925	8192	7610
	5304	5812	5946	5829	5853	6230	7506	6360	7905	8181	7568
	5278	5787	5944	5813	5840	6214	7467	6357	7900	8181	7566
	5273	5760	5916	5761	5836	6159	7465	6344	7811	8179	7562
	5266	5735	5915	5731	5836	6148	7460	6335	7764	8167	7561
	5220	5711	5915	5677	5820	6143	7449	6329	7763	8162	7543
	5215	5698	5906	5667	5815	6135	7406	6321	7724	8134	7525
	5180	5689	5904	5637	5799	6122	7401	6311	7697	8112	7454
	5167	5681	5892	5629	5790	6120	7397	6265	7693	8109	7449
	5167	5676	5884	5604	5788	6109	7339	6255	7692	8086	7445
	5166	5668	5881	5601	5759	6079	7324	6249	7689	8074	7439
	5144	5662	5864	5585	5740	6058	7323	6247	7680	8025	7418
	5123	5660	5848	5584	5719	6030	7313	6231	7677	8006	7408
	5120	5647	5830	5573	5701	6015	7277	6225	7676	8003	7407
	5115	5638	5816	5569	5694	6003	7265	6206	7663	7998	7359
	5067	5638	5806	5546	5655	6001	7248	6198	7660	7995	7328
	5063	5637	5798	5540	5638	5969	7239	6195	7660	7987	7265
	5056	5626	5798	5539	5634	5933	7233	6194	7659	7922	7260
	5020	5599	5788	5535	5598	5919	7216	6193	7615	7863	7233
	5015	5591	5768	5533	5569	5913	7206	6191	7610	7851	7163
	4992	5577	5765	5509	5568	5908	7163	6187	7536	7842	7161
	4964	5552	5755	5463	5566	5906	7126	6175	7530	7834	7143
	4963	5507	5738	5456	5554	5895	7126	6123	7514	7831	7142
	4957	5499	5732	5448	5543	5894	7124	6120	7448	7830	7140
	4943	5464	5723	5413	5530	5894	7079	6110	7414	7824	7120
	4935	5434	5685	5403	5521	5880	7068	6108	7411	7809	7113
	4934	5412	5677	5400	5503	5877	7064	6100	7388	7800	7099
	4890	5407	5677	5360	5499	5876	7061	6087	7363	7785	7097
	4884	5407	5664	5337	5464	5848	7044	6080	7347	7768	7073
	4881	5359	5659	5330	5459	5817	7040	6052	7310	7756	7072
	4855	5341	5651	5324	5427	5812	7036	6050	7258	7746	7069
	4853	5325	5649	5316	5423	5790	7021	6036	7221	7733	7055
	4849	5314	5640	5305	5409	5771	7016	6026	7170	7695	7052
	4846	5296	5601	5291	5403	5767	7011	6001	7156	7682	7039
	4845	5275	5582	5290	5403	5766	7007	5994	7112	7620	7039
	4845	5270	5566	5289	5402	5763	7005	5993	7102	7607	7036
	4841	5260	5565	5251	5401	5744	6995	5970	7091	7552	7034
	4814	5217	5561	5247	5397	5733	6984	5965	7084	7526	7023
	4809	5186	5559	5246	5380	5732	6964	5962	7063	7482	7022
	4796	5172	5557	5220	5379	5725	6960	5948	6999	7465	6975
	4780	5163	5538	5218	5372	5721	6945	5946	6974	7464	6969
	4762	5119	5537	5154	5357	5681	6937	5940	6931	7452	6965
	4760	5117	5535	5152	5351	5679	6920	5939	6928	7403	6946
	4753	5101	5515	5142	5346	5676	6907	5931	6920	7401	6910
	4745	5089	5508	5132	5337	5665	6907	5920	6913	7391	6895
	4743	5056	5502	5120	5328	5665	6906	5913	6913	7371	6894
	4735	5034	5486	5098	5316	5665	6906	5881	6849	7360	6891
	4731	5032	5461	5076	5300	5652	6884	5875	6845	7344	6866
	4725	4989	5424	5076	5300	5619	6871	5862	6812	7341	6846
	4701	4988	5400	5041	5295	5594	6869	5834	6782	7333	6835
	4689	4987	5397	5040	5278	5575	6858	5822	6780	7331	6834
	4681	4987	5393	5037	5275	5539	6853	5808	6778	7299	6801
	4673	4933	5380	5033	5272	5535	6835	5802	6758	7294	6793
	4665	4901	5346	5011	5267	5528	6835	5801	6720	7292	6774
	4643	4891	5344	5008	5264	5509	6786	5782	6659	7272	6767
	4635	4866	5342	5002	5256	5504	6768	5759	6592	7266	6757
	4635	4860	5316	5001	5255	5500	6756	5756	6582	7259	6755
	4612	4858	5314	4995	5249	5493	6753	5739	6546	7246	6754
	4602	4854	5302	4991	5248	5472	6752	5738	6487	7245	6750
	4579	4845	5288	4969	5243	5468	6734	5732	6476	7206	6749
	4557	4837	5280	4949	5242	5414	6720	5708	6475	7188	6743
	4554	4832	5277	4944	5216	5405	6706	5706	6454	7175	6698
	4549	4795	5256	4939	5213	5401	6700	5699	6398	7161	6688
	4536	4790	5213	4900	5199	5395	6656	5680	6381	7157	6682
	4527	4766	5199	4884	5165	5392	6645	5663	6373	7132	6680
	4523	4763	5184	4883	5163	5358	6645	5659	6354	7129	6675
	4517	4760	5183	4875	5158	5357	6623	5628	6331	7123	6662
	4506	4754	5165	4863	5155	5350	6610	5611	6300	7101	6651
	4495	4738	5152	4863	5136	5339	6581	5611	6252	7094	6613
	4484	4709	5150	4852	5068	5334	6566	5583	6224	7086	6612
	4478	4706	5145	4844	5055	5306	6548	5574	6146	7080	6574
	4448	4677	5133	4809	5048	5306	6548	5556	6111	7073	6561
	4442	4676	5120	4799	5047	5300	6538	5555	6085	7044	6559
	4426	4671	5119	4788	5033	5285	6537	5545	6080	7029	6551
	4426	4656	5112	4778	5032	5284	6536	5533	6064	7016	6547
	4403	4646	5108	4774	5017	5271	6533	5515	6037	6978	6512
	4366	4641	5107	4761	5009	5266	6532	5511	6030	6976	6511
	4365	4640	5107	4760	4966	5261	6530	5509	6019	6973	6483
	4358	4638	5100	4734	4955	5251	6512	5508	5981	6968	6470
	4353	4617	5094	4714	4941	5240	6472	5491	5962	6853	6424
	4342	4604	5083	4707	4908	5240	6454	5491	5887	6852	6397
	4341	4601	5076	4680	4897	5236	6451	5469	5881	6842	6397
	4334	4594	5074	4664	4881	5232	6443	5443	5880	6816	6379
	4331	4590	5069	4661	4880	5221	6436	5422	5819	6813	6371
	4315	4584	5069	4654	4867	5216	6425	5417	5782	6804	6355
	4315	4583	5042	4639	4849	5213	6420	5401	5766	6802	6354
	4314	4579	5042	4627	4839	5209	6408	5397	5759	6800	6330
	4314	4568	5011	4626	4835	5206	6383	5391	5749	6786	6328
	4313	4561	4995	4622	4824	5200	6375	5389	5727	6775	6328
	4304	4547	4973	4584	4777	5195	6354	5388	5711	6749	6297
	4281	4547	4966	4578	4738	5178	6340	5382	5711	6697	6289
	4274	4542	4962	4545	4730	5147	6313	5367	5701	6668	6285
	4264	4528	4953	4541	4722	5129	6313	5361	5683	6667	6257
	4263	4526	4933	4533	4696	5116	6310	5350	5673	6634	6253
	4243	4523	4923	4526	4693	5101	6310	5330	5668	6634	6245
	4241	4513	4919	4503	4686	5099	6299	5327	5653	6624	6239
	4211	4512	4915	4501	4671	5092	6279	5308	5652	6608	6238
	4203	4511	4904	4496	4663	5073	6279	5288	5625	6608	6236
	4168	4506	4900	4484	4646	5070	6255	5286	5624	6587	6235
	4161	4495	4897	4482	4630	5009	6254	5275	5613	6575	6218
	4133	4485	4893	4446	4629	5007	6239	5267	5598	6570	6208
	4115	4476	4875	4422	4623	5005	6237	5241	5534	6567	6199
	4110	4470	4867	4419	4623	4991	6237	5231	5465	6540	6150
	4099	4464	4831	4400	4614	4985	6233	5218	5452	6533	6147
	4081	4461	4825	4396	4596	4984	6229	5195	5451	6512	6147
	4063	4459	4812	4395	4586	4972	6211	5193	5442	6510	6138
	4061	4451	4810	4378	4585	4971	6208	5181	5425	6458	6126
	4049	4446	4807	4348	4577	4961	6179	5175	5422	6454	6122
	4041	4441	4803	4344	4574	4960	6172	5175	5381	6446	6118
	4038	4428	4800	4332	4562	4959	6167	5161	5378	6446	6097
	4031	4427	4795	4327	4539	4957	6157	5157	5352	6443	6078
	4028	4403	4794	4302	4538	4946	6157	5144	5343	6442	6058
	4019	4394	4792	4297	4526	4919	6156	5137	5320	6417	6055
	4013	4389	4783	4291	4526	4900	6134	5137	5319	6407	6046
	3971	4376	4779	4291	4518	4895	6090	5123	5311	6371	6037
	3967	4374	4754	4288	4510	4890	6088	5113	5291	6345	6033
	3963	4342	4737	4282	4491	4889	6082	5101	5284	6336	6032
	3953	4336	4718	4225	4486	4886	6080	5099	5281	6332	6017
	3929	4329	4695	4216	4484	4885	6078	5088	5265	6315	5959
	3922	4280	4690	4197	4483	4882	6069	5072	5224	6300	5946
	3910	4275	4687	4175	4481	4876	6059	5070	5187	6289	5935
	3883	4272	4660	4139	4466	4872	6049	5059	5175	6285	5931
	3882	4261	4657	4136	4446	4852	6033	5033	5155	6271	5925
	3881	4252	4648	4117	4430	4850	6030	5029	5087	6253	5917
	3878	4251	4640	4107	4415	4847	6010	5026	5074	6247	5910
	3873	4248	4639	4103	4413	4846	5948	5018	5065	6244	5909
	3872	4228	4636	4101	4403	4838	5945	4993	5064	6230	5881
	3871	4227	4629	4097	4349	4819	5936	4983	5063	6218	5875
	3861	4208	4628	4091	4343	4801	5925	4977	5053	6207	5835
	3858	4199	4621	4090	4336	4786	5920	4971	5041	6202	5817
	3856	4170	4607	4077	4334	4782	5916	4967	5027	6199	5786
	3849	4169	4592	4069	4327	4769	5913	4955	5006	6185	5779
	3842	4151	4591	4069	4306	4762	5881	4930	5005	6181	5769
	3830	4139	4550	4056	4303	4751	5868	4919	4991	6174	5754
	3826	4139	4548	4056	4299	4731	5858	4903	4975	6169	5750
	3820	4123	4546	4056	4294	4715	5835	4902	4940	6168	5710
	3804	4115	4518	4049	4275	4710	5828	4902	4940	6139	5706
	3801	4112	4517	4049	4268	4700	5825	4884	4930	6137	5687
	3796	4104	4504	4046	4251	4699	5778	4845	4915	6132	5655
	3795	4097	4496	4031	4230	4657	5758	4814	4895	6132	5652
	3787	4097	4486	4021	4230	4657	5757	4795	4873	6127	5622
	3781	4078	4469	4021	4220	4647	5756	4768	4865	6126	5615
	3775	4077	4461	3998	4219	4640	5733	4767	4849	6120	5611
	3771	4068	4451	3997	4196	4629	5724	4753	4840	6119	5602
	3743	4058	4435	3997	4175	4625	5723	4746	4835	6119	5588
	3727	4056	4432	3969	4173	4623	5708	4741	4818	6109	5577
	3711	4050	4417	3959	4172	4618	5674	4739	4811	6096	5566
	3710	4049	4411	3959	4168	4614	5671	4734	4793	6092	5563
	3703	4038	4409	3957	4165	4609	5669	4726	4778	6090	5559
	3702	4037	4405	3952	4161	4596	5666	4726	4750	6083	5535
	3695	4029	4404	3941	4131	4592	5656	4726	4744	6068	5527
	3686	4024	4384	3936	4124	4562	5644	4710	4706	6056	5519
	3683	4019	4363	3917	4110	4543	5622	4700	4705	6027	5492
	3683	4018	4346	3895	4100	4540	5617	4671	4703	6025	5471
	3677	4014	4333	3893	4069	4508	5614	4649	4691	6017	5459
	3671	3987	4332	3890	4046	4486	5610	4645	4677	6003	5441
	3659	3987	4323	3884	4037	4479	5600	4623	4676	5996	5433
	3651	3982	4307	3880	4037	4476	5591	4610	4650	5994	5432
	3641	3974	4301	3874	4037	4472	5571	4593	4636	5981	5429
	3634	3947	4292	3869	4017	4451	5559	4588	4622	5961	5426
	3618	3941	4291	3868	4015	4438	5549	4567	4610	5947	5419
	3603	3934	4286	3854	4010	4424	5530	4561	4601	5942	5384
	3579	3910	4283	3853	4008	4421	5508	4555	4583	5920	5378
	3578	3910	4283	3851	3992	4409	5504	4553	4582	5909	5344
	3573	3903	4278	3847	3984	4406	5502	4546	4581	5907	5342
	3573	3886	4259	3846	3982	4405	5494	4535	4573	5907	5337
	3570	3884	4254	3828	3970	4398	5487	4535	4570	5896	5333
	3569	3879	4233	3820	3963	4385	5484	4507	4570	5890	5321
	3563	3831	4230	3817	3961	4382	5481	4498	4567	5868	5314
	3554	3820	4196	3816	3956	4379	5477	4491	4550	5861	5302
	3547	3820	4182	3809	3952	4358	5464	4488	4546	5841	5299
	3542	3816	4182	3808	3950	4334	5445	4485	4541	5836	5283
	3533	3807	4178	3781	3950	4318	5441	4472	4515	5830	5269
	3529	3796	4175	3767	3944	4308	5438	4471	4500	5824	5264
	3526	3786	4174	3765	3939	4304	5437	4471	4493	5818	5261
	3525	3780	4173	3757	3932	4302	5403	4456	4485	5817	5256
	3524	3769	4148	3754	3931	4298	5402	4447	4473	5803	5254
	3520	3766	4147	3741	3923	4289	5401	4441	4467	5792	5251
	3518	3765	4145	3718	3923	4285	5398	4438	4455	5786	5250
	3515	3760	4137	3717	3922	4262	5396	4428	4439	5781	5249
	3509	3751	4100	3708	3897	4234	5394	4425	4427	5779	5239
	3505	3741	4092	3703	3895	4186	5392	4417	4427	5774	5234
	3501	3730	4088	3702	3888	4165	5391	4383	4411	5771	5231
	3470	3720	4079	3701	3884	4158	5383	4371	4405	5758	5208
	3457	3719	4069	3700	3883	4152	5376	4366	4400	5749	5196
	3438	3709	4062	3691	3875	4149	5372	4325	4400	5743	5190
	3432	3709	4061	3689	3864	4092	5370	4321	4376	5727	5171
	3420	3702	4048	3676	3857	4092	5370	4316	4364	5722	5167
	3415	3685	4048	3670	3855	4089	5349	4295	4358	5719	5162
	3399	3682	4039	3664	3854	4086	5342	4293	4354	5718	5154
	3387	3664	4022	3662	3854	4079	5335	4285	4348	5716	5153
	3387	3663	4019	3656	3853	4060	5318	4268	4342	5698	5145
	3383	3663	4019	3649	3846	4057	5307	4263	4322	5697	5128
	3374	3651	4011	3649	3846	4055	5303	4263	4320	5696	5115
	3363	3641	4007	3648	3841	4031	5296	4256	4297	5689	5115
	3359	3640	3989	3646	3838	4023	5293	4250	4255	5664	5111
	3347	3627	3985	3621	3834	4011	5286	4250	4251	5663	5105
	3306	3623	3978	3612	3823	4002	5277	4246	4249	5659	5104
	3302	3616	3976	3606	3816	3983	5276	4244	4227	5650	5095
	3300	3611	3973	3601	3813	3978	5276	4227	4184	5645	5072
	3293	3609	3970	3600	3793	3976	5266	4207	4184	5641	5065
	3289	3605	3965	3599	3786	3959	5257	4206	4176	5636	5051
	3260	3598	3938	3596	3782	3957	5249	4201	4158	5621	5020
	3257	3584	3935	3582	3762	3948	5240	4193	4122	5615	5008
	3256	3575	3929	3568	3761	3946	5237	4193	4121	5612	5007
	3241	3574	3928	3565	3760	3942	5203	4186	4104	5599	5004
	3235	3574	3924	3557	3756	3934	5192	4178	4102	5594	4996
	3231	3571	3911	3549	3752	3932	5191	4170	4102	5588	4993
	3226	3563	3910	3547	3747	3929	5188	4162	4072	5586	4980
	3222	3544	3906	3546	3746	3924	5186	4152	4071	5585	4959
	3222	3542	3896	3542	3737	3919	5182	4145	4066	5567	4952
	3218	3525	3896	3536	3724	3913	5181	4135	4054	5539	4943
	3218	3522	3873	3536	3723	3905	5178	4116	4054	5538	4936
	3202	3522	3869	3534	3723	3901	5177	4109	4045	5536	4930
	3194	3521	3869	3529	3721	3894	5155	4109	4045	5531	4928
	3193	3512	3849	3521	3716	3886	5146	4094	4021	5531	4928
	3190	3505	3832	3511	3715	3876	5144	4085	4003	5523	4920
	3183	3505	3830	3505	3706	3871	5141	4083	3992	5512	4908
	3169	3501	3828	3499	3704	3870	5130	4083	3991	5507	4885
	3157	3484	3818	3483	3696	3864	5121	4078	3972	5478	4874
	3157	3452	3803	3478	3696	3846	5118	4075	3971	5446	4873
	3151	3440	3794	3476	3695	3821	5070	4073	3949	5433	4865
	3137	3430	3789	3463	3692	3812	5063	4067	3938	5428	4833
	3134	3427	3775	3462	3690	3812	5060	4033	3900	5398	4817
	3125	3426	3773	3445	3669	3806	5045	4030	3879	5376	4809
	3122	3421	3771	3430	3666	3804	5038	4020	3879	5369	4805
	3117	3416	3768	3429	3658	3796	5033	4018	3878	5363	4801
	3114	3400	3765	3423	3644	3778	5027	4014	3870	5352	4800
	3108	3397	3744	3421	3638	3756	5025	4008	3870	5338	4789
	3108	3383	3743	3417	3633	3753	5024	4005	3839	5337	4781
	3107	3380	3733	3415	3627	3715	5010	3996	3806	5330	4777
	3098	3371	3731	3413	3620	3708	4994	3994	3800	5328	4770
	3083	3369	3731	3410	3608	3695	4987	3990	3792	5323	4762
	3079	3368	3719	3402	3598	3664	4977	3988	3773	5319	4746
	3076	3361	3713	3396	3598	3664	4974	3987	3772	5316	4739
	3055	3360	3710	3385	3585	3627	4966	3982	3770	5315	4736
	3054	3358	3702	3372	3582	3626	4951	3979	3745	5296	4732
	3049	3351	3691	3370	3582	3617	4940	3970	3743	5285	4698
	3049	3350	3684	3359	3567	3616	4917	3952	3735	5285	4683
	3045	3350	3680	3340	3557	3614	4911	3951	3717	5276	4678
	3040	3347	3674	3336	3553	3611	4904	3948	3701	5268	4649
	3035	3339	3656	3328	3547	3607	4896	3939	3681	5267	4642
	3030	3334	3636	3328	3544	3594	4896	3930	3680	5260	4633
	3029	3321	3635	3321	3540	3590	4895	3921	3667	5257	4632
	3025	3317	3633	3321	3535	3580	4893	3920	3658	5250	4625
	3020	3314	3633	3317	3533	3572	4891	3920	3642	5222	4620
	3016	3285	3624	3311	3528	3572	4883	3915	3637	5219	4620
	3012	3257	3621	3309	3513	3572	4882	3902	3632	5200	4609
	3009	3252	3620	3307	3505	3545	4877	3888	3591	5184	4608
	3008	3250	3593	3299	3503	3540	4863	3887	3586	5182	4598
	3005	3245	3592	3295	3503	3538	4842	3869	3579	5158	4598
	2998	3245	3583	3293	3482	3517	4839	3863	3579	5154	4596
	2984	3244	3550	3286	3476	3516	4836	3858	3561	5140	4595
	2980	3240	3546	3275	3471	3503	4826	3852	3550	5134	4573
	2972	3238	3544	3273	3468	3497	4823	3844	3549	5123	4546
	2969	3229	3542	3258	3460	3493	4818	3836	3546	5123	4542
	2959	3229	3536	3254	3457	3479	4797	3831	3514	5101	4539
	2955	3182	3533	3254	3451	3476	4793	3829	3500	5089	4539
	2951	3171	3531	3250	3440	3469	4780	3825	3498	5076	4521
	2950	3161	3526	3248	3434	3467	4780	3823	3486	5073	4521
	2943	3159	3526	3228	3426	3461	4778	3817	3472	5072	4511
	2942	3153	3521	3206	3426	3460	4761	3811	3469	5060	4508
	2940	3152	3515	3206	3420	3457	4757	3803	3455	5058	4487
	2933	3151	3497	3201	3419	3454	4754	3800	3448	5043	4481
	2909	3112	3496	3183	3416	3451	4748	3799	3429	5038	4471
	2898	3102	3484	3172	3411	3444	4747	3791	3424	5029	4469
	2896	3090	3483	3155	3403	3434	4745	3790	3424	5023	4446
	2893	3083	3468	3115	3402	3427	4726	3790	3418	5019	4446
	2893	3082	3464	3105	3397	3419	4712	3788	3416	5018	4430
	2892	3068	3450	3102	3387	3417	4695	3774	3412	4999	4416
	2882	3059	3443	3088	3386	3415	4688	3771	3391	4980	4415
	2856	3034	3433	3086	3384	3407	4685	3768	3369	4976	4413
	2846	3015	3423	3084	3383	3404	4677	3750	3367	4967	4402
	2837	3013	3422	3084	3374	3396	4673	3745	3364	4953	4399
	2835	3002	3414	3079	3373	3394	4668	3735	3350	4939	4395
	2821	3002	3413	3058	3362	3386	4655	3730	3350	4936	4392
	2815	2993	3405	3038	3362	3373	4653	3729	3348	4932	4389
	2805	2989	3397	3029	3358	3369	4619	3719	3346	4927	4355
	2803	2985	3386	3024	3358	3368	4618	3700	3340	4925	4351
	2797	2964	3381	3024	3341	3367	4592	3695	3327	4924	4343
	2787	2954	3378	3020	3339	3365	4582	3690	3325	4918	4343
	2783	2948	3371	3016	3330	3360	4580	3676	3319	4900	4340
	2776	2947	3359	3012	3325	3357	4541	3674	3317	4892	4325
	2774	2936	3351	3005	3323	3354	4501	3658	3306	4891	4315
	2770	2935	3349	2986	3307	3353	4495	3655	3303	4886	4313
	2766	2926	3344	2984	3298	3351	4486	3654	3263	4884	4305
	2761	2918	3341	2971	3291	3343	4476	3652	3252	4882	4305
	2755	2917	3340	2969	3286	3338	4473	3651	3250	4881	4298
	2754	2891	3327	2966	3274	3337	4463	3647	3238	4875	4290
	2752	2890	3321	2963	3271	3333	4446	3644	3238	4868	4277
	2752	2882	3316	2959	3250	3333	4441	3633	3209	4858	4268
	2734	2875	3314	2958	3235	3326	4408	3631	3197	4841	4258
	2719	2862	3280	2947	3234	3325	4392	3628	3195	4838	4238
	2714	2861	3268	2940	3233	3318	4385	3621	3180	4835	4235
	2708	2852	3258	2934	3225	3316	4356	3616	3179	4834	4231
	2692	2841	3242	2927	3221	3307	4338	3615	3178	4831	4219
	2687	2841	3237	2925	3214	3299	4335	3604	3176	4830	4216
	2681	2840	3232	2912	3201	3298	4335	3600	3167	4808	4167
	2664	2812	3228	2903	3194	3297	4317	3598	3161	4800	4155
	2652	2809	3204	2902	3190	3292	4314	3587	3147	4798	4151
	2649	2804	3194	2892	3181	3278	4308	3585	3141	4797	4145
	2639	2794	3167	2891	3181	3273	4298	3574	3113	4775	4140
	2629	2788	3160	2889	3174	3271	4298	3573	3111	4771	4127
	2624	2787	3150	2887	3166	3269	4288	3570	3106	4756	4126
	2622	2776	3146	2886	3150	3254	4275	3569	3103	4745	4124
	2621	2769	3132	2884	3143	3248	4275	3566	3097	4739	4119
	2616	2767	3131	2884	3138	3242	4267	3565	3077	4736	4118
	2591	2763	3122	2869	3131	3239	4244	3558	3072	4735	4117
	2585	2762	3120	2866	3106	3230	4223	3553	3061	4734	4112
	2568	2759	3114	2851	3097	3216	4222	3546	3048	4732	4105
	2566	2756	3104	2846	3085	3201	4208	3545	3032	4713	4095
	2561	2752	3103	2832	3075	3195	4204	3543	3017	4695	4084
	2561	2752	3101	2832	3071	3195	4197	3538	3009	4690	4079
	2560	2749	3099	2830	3069	3191	4191	3519	2999	4690	4075
	2555	2745	3098	2827	3067	3189	4190	3509	2995	4684	4074
	2549	2743	3096	2821	3063	3171	4185	3506	2992	4677	4057
	2542	2731	3094	2820	3056	3169	4175	3504	2989	4672	4053
	2537	2728	3091	2809	3029	3162	4168	3493	2988	4665	4053
	2536	2726	3086	2808	3023	3158	4163	3482	2957	4664	4050
	2528	2723	3082	2799	3022	3157	4160	3477	2923	4664	4049
	2522	2718	3075	2796	3020	3155	4151	3461	2920	4659	4042
	2518	2717	3074	2794	3017	3155	4150	3441	2919	4652	4033
	2515	2708	3061	2792	3017	3153	4138	3441	2904	4651	4030
	2508	2704	3047	2777	3011	3148	4132	3439	2882	4647	4028
	2506	2699	3044	2772	3010	3145	4124	3430	2878	4647	4026
	2505	2698	3043	2767	3006	3136	4124	3426	2865	4628	4009
	2489	2685	3025	2763	3003	3135	4112	3404	2860	4623	4000
	2487	2683	3023	2762	2979	3134	4108	3401	2854	4619	3999
	2464	2672	3021	2757	2974	3132	4102	3388	2848	4619	3995
	2456	2670	3020	2756	2973	3128	4102	3365	2846	4590	3993
	2455	2669	3017	2754	2971	3123	4099	3349	2845	4589	3965
	2443	2664	3008	2754	2968	3120	4098	3345	2841	4587	3946
	2442	2644	2998	2749	2965	3120	4095	3343	2834	4580	3942
	2432	2631	2995	2742	2964	3116	4090	3339	2813	4571	3942
	2424	2624	2992	2738	2964	3113	4090	3335	2808	4562	3940
	2421	2621	2976	2734	2962	3111	4082	3331	2777	4560	3934
	2420	2614	2970	2728	2941	3103	4075	3322	2773	4559	3928
	2419	2604	2965	2724	2938	3099	4063	3314	2761	4558	3922
	2416	2603	2958	2720	2932	3091	4059	3305	2752	4554	3918
	2411	2588	2955	2719	2930	3087	4054	3295	2701	4547	3911
	2406	2587	2953	2715	2926	3079	4045	3289	2700	4540	3903
	2394	2580	2952	2713	2925	3069	4043	3287	2692	4539	3900
	2390	2579	2951	2712	2920	3065	4028	3279	2687	4530	3887
	2378	2576	2944	2712	2913	3061	4002	3278	2684	4522	3886
	2364	2570	2940	2711	2905	3055	3988	3271	2659	4520	3883
	2364	2567	2936	2702	2904	3047	3987	3269	2657	4515	3872
	2364	2545	2936	2689	2903	3045	3983	3265	2649	4513	3864
	2363	2535	2935	2688	2898	3028	3980	3265	2621	4511	3863
	2362	2534	2922	2676	2897	3021	3979	3259	2607	4501	3860
	2357	2534	2920	2673	2895	3020	3969	3252	2606	4499	3852
	2346	2533	2916	2667	2885	3019	3964	3245	2599	4489	3852
	2346	2521	2912	2665	2881	3017	3958	3242	2598	4481	3846
	2345	2504	2904	2660	2847	3014	3932	3239	2582	4474	3846
	2344	2501	2902	2659	2843	3011	3932	3237	2562	4471	3844
	2343	2498	2894	2656	2839	3009	3923	3236	2556	4463	3839
	2337	2487	2849	2653	2836	3006	3921	3231	2550	4454	3834
	2336	2487	2833	2648	2836	2995	3917	3228	2545	4442	3821
	2336	2473	2827	2643	2830	2988	3901	3212	2520	4435	3821
	2335	2473	2816	2641	2823	2981	3899	3205	2515	4432	3810
	2329	2461	2814	2631	2823	2980	3895	3202	2511	4408	3801
	2327	2453	2809	2630	2816	2978	3892	3200	2508	4402	3796
	2323	2452	2807	2627	2804	2977	3885	3200	2505	4402	3792
	2323	2446	2805	2616	2801	2969	3885	3190	2492	4401	3788
	2322	2442	2803	2613	2797	2959	3884	3187	2481	4377	3784
	2322	2435	2801	2613	2792	2944	3884	3181	2468	4374	3779
	2319	2432	2801	2595	2788	2937	3870	3177	2455	4371	3772
	2314	2429	2799	2585	2788	2934	3859	3176	2446	4356	3767
	2300	2428	2780	2585	2781	2922	3849	3174	2442	4354	3758
	2297	2424	2778	2578	2781	2907	3839	3173	2441	4354	3755
	2294	2414	2775	2577	2773	2905	3831	3168	2441	4349	3735
	2292	2412	2772	2574	2767	2901	3815	3158	2428	4347	3726
	2291	2410	2771	2567	2766	2894	3813	3148	2424	4341	3724
	2290	2409	2765	2562	2758	2891	3805	3148	2406	4340	3723
	2290	2403	2757	2559	2754	2884	3793	3142	2404	4325	3722
	2288	2398	2740	2549	2748	2883	3791	3141	2379	4324	3712
	2281	2382	2738	2545	2745	2882	3790	3140	2378	4319	3709
	2278	2381	2733	2538	2736	2872	3788	3125	2363	4318	3702
	2273	2375	2729	2533	2731	2870	3783	3119	2354	4299	3700
	2271	2369	2719	2532	2722	2859	3783	3115	2341	4297	3697
	2249	2363	2718	2526	2712	2845	3780	3114	2323	4295	3694
	2249	2363	2717	2521	2711	2843	3780	3112	2321	4285	3692
	2246	2362	2716	2515	2702	2839	3771	3112	2316	4274	3687
	2244	2357	2712	2509	2699	2839	3766	3110	2316	4271	3686
	2242	2357	2707	2503	2694	2838	3765	3109	2299	4270	3686
	2241	2357	2703	2500	2692	2826	3756	3108	2286	4260	3678
	2239	2355	2703	2492	2691	2821	3753	3102	2284	4256	3677
	2238	2351	2695	2491	2688	2818	3740	3099	2277	4253	3668
	2235	2348	2692	2482	2686	2812	3725	3095	2268	4248	3666
	2233	2346	2685	2475	2682	2791	3718	3094	2265	4243	3628
	2227	2345	2683	2473	2681	2790	3712	3094	2252	4239	3628
	2226	2343	2682	2472	2681	2787	3708	3085	2246	4232	3627
	2226	2331	2680	2460	2681	2786	3704	3075	2242	4226	3619
	2224	2331	2678	2458	2669	2784	3697	3064	2238	4221	3618
	2224	2331	2670	2447	2663	2767	3696	3061	2232	4216	3617
	2221	2330	2667	2446	2662	2763	3691	3054	2215	4210	3610
	2220	2317	2664	2442	2657	2758	3689	3040	2196	4195	3596
	2211	2315	2658	2442	2651	2758	3683	3038	2182	4186	3593
	2210	2307	2654	2427	2649	2754	3680	3036	2178	4185	3592
	2204	2306	2652	2413	2641	2751	3673	3034	2151	4180	3587
	2204	2302	2648	2406	2637	2744	3663	3031	2141	4177	3579
	2193	2299	2643	2403	2635	2743	3655	3029	2139	4156	3575
	2190	2292	2643	2402	2634	2743	3641	3023	2132	4153	3572
	2188	2285	2640	2401	2633	2725	3613	3007	2126	4149	3567
	2161	2280	2636	2399	2628	2722	3586	3007	2119	4145	3554
	2160	2277	2626	2392	2626	2720	3585	3003	2117	4142	3550
	2155	2276	2623	2391	2617	2712	3583	3000	2117	4140	3545
	2152	2261	2615	2390	2612	2712	3578	2995	2116	4133	3541
	2149	2260	2583	2388	2606	2709	3562	2994	2113	4126	3538
	2146	2258	2580	2386	2592	2706	3558	2994	2108	4109	3537
	2135	2256	2579	2381	2578	2704	3548	2992	2093	4107	3537
	2118	2252	2576	2380	2577	2698	3547	2983	2080	4106	3535
	2114	2249	2555	2376	2574	2696	3536	2982	2073	4098	3533
	2112	2238	2554	2372	2574	2696	3532	2976	2072	4086	3526
	2102	2238	2550	2365	2574	2691	3532	2973	2066	4085	3525
	2095	2234	2549	2365	2569	2688	3522	2971	2061	4082	3520
	2092	2231	2545	2361	2561	2686	3510	2960	2059	4082	3517
	2086	2226	2545	2354	2547	2685	3501	2958	2055	4075	3514
	2085	2218	2542	2350	2539	2685	3482	2955	2022	4074	3508
	2072	2215	2541	2348	2538	2682	3480	2953	2018	4071	3494
	2071	2213	2529	2347	2536	2679	3479	2952	2010	4063	3479
	2071	2205	2527	2347	2524	2679	3475	2945	2007	4056	3466
	2067	2197	2524	2347	2520	2678	3474	2943	2005	4051	3465
	2066	2196	2504	2345	2510	2660	3471	2938	2005	4049	3463
	2058	2194	2502	2345	2498	2659	3464	2933	1989	4047	3456
	2054	2194	2495	2341	2491	2656	3458	2922	1987	4038	3452
	2052	2193	2489	2339	2490	2645	3455	2921	1986	4023	3450
	2049	2188	2485	2339	2484	2645	3449	2918	1985	4012	3444
	2042	2186	2476	2335	2482	2643	3433	2915	1972	4009	3433
	2038	2176	2469	2333	2482	2643	3431	2915	1952	4005	3433
	2035	2174	2469	2333	2472	2634	3429	2906	1950	3993	3432
	2025	2169	2468	2326	2469	2628	3411	2904	1947	3989	3422
	2021	2167	2467	2326	2469	2627	3410	2903	1937	3982	3420
	2009	2153	2462	2323	2468	2621	3402	2898	1931	3980	3419
	2006	2153	2461	2321	2467	2621	3399	2896	1929	3968	3417
	2005	2147	2458	2318	2450	2611	3397	2893	1926	3966	3416
	2003	2141	2458	2311	2449	2602	3396	2888	1914	3955	3414
	2000	2130	2455	2309	2448	2601	3369	2887	1914	3954	3403
	1999	2121	2454	2307	2444	2598	3357	2885	1910	3952	3399
	1999	2113	2454	2301	2442	2584	3348	2881	1908	3936	3396
	1992	2111	2445	2300	2437	2584	3336	2874	1904	3928	3393
	1987	2107	2443	2292	2437	2583	3334	2870	1892	3923	3386
	1979	2106	2440	2292	2428	2583	3328	2865	1889	3916	3382
	1978	2103	2438	2291	2425	2582	3318	2860	1885	3890	3381
	1977	2100	2437	2289	2422	2576	3313	2859	1878	3881	3370
	1977	2093	2426	2288	2422	2573	3308	2857	1873	3873	3370
	1974	2090	2424	2288	2420	2566	3302	2855	1872	3871	3363
	1971	2089	2417	2287	2420	2561	3298	2855	1867	3866	3357
	1970	2085	2417	2271	2402	2557	3297	2854	1865	3845	3351
	1968	2079	2415	2270	2401	2548	3296	2854	1860	3837	3345
	1959	2078	2410	2269	2387	2544	3290	2853	1856	3835	3337
	1954	2072	2407	2266	2386	2544	3286	2848	1845	3831	3337
	1948	2067	2401	2255	2372	2537	3284	2847	1845	3823	3324
	1943	2064	2392	2249	2361	2533	3273	2840	1839	3819	3321
	1942	2060	2386	2223	2352	2529	3269	2838	1835	3817	3320
	1941	2059	2383	2217	2351	2528	3265	2835	1833	3817	3310
	1936	2058	2373	2215	2350	2523	3265	2833	1832	3814	3308
	1930	2046	2371	2215	2347	2520	3264	2829	1830	3812	3296
	1924	2045	2370	2214	2341	2518	3256	2829	1811	3808	3295
	1921	2043	2368	2213	2341	2514	3246	2827	1807	3807	3277
	1915	2042	2359	2212	2338	2513	3245	2823	1805	3799	3276
	1910	2039	2356	2208	2338	2511	3233	2822	1796	3799	3272
	1910	2037	2355	2207	2335	2508	3232	2818	1790	3799	3269
	1909	2035	2348	2207	2331	2497	3230	2815	1786	3790	3267
	1901	2035	2346	2204	2325	2494	3227	2814	1771	3787	3260
	1899	2034	2339	2196	2319	2490	3224	2813	1756	3783	3254
	1896	2034	2333	2186	2313	2489	3215	2812	1752	3782	3254
	1895	2032	2326	2171	2312	2484	3214	2802	1750	3769	3253
	1893	2030	2321	2169	2312	2479	3210	2801	1740	3766	3248
	1892	2028	2308	2168	2297	2474	3201	2796	1735	3760	3242
	1889	2021	2305	2168	2288	2473	3200	2795	1718	3746	3226
	1886	2019	2304	2167	2286	2473	3185	2795	1716	3732	3219
	1877	2017	2302	2163	2282	2465	3182	2785	1698	3718	3218
	1877	2016	2302	2158	2282	2461	3174	2785	1682	3716	3210
	1860	2013	2285	2157	2278	2451	3172	2782	1673	3713	3207
	1858	2012	2284	2156	2275	2449	3166	2773	1666	3710	3200
	1853	2009	2284	2151	2266	2449	3163	2766	1663	3706	3199
	1851	2008	2283	2149	2265	2442	3156	2758	1649	3694	3195
	1848	2005	2269	2147	2258	2441	3148	2747	1648	3687	3190
	1847	1997	2262	2137	2251	2437	3143	2743	1639	3684	3189
	1845	1995	2257	2137	2248	2434	3141	2741	1638	3684	3186
	1844	1979	2255	2125	2247	2430	3140	2733	1630	3682	3182
	1839	1979	2243	2113	2237	2429	3135	2730	1616	3678	3179
	1833	1976	2235	2110	2225	2416	3119	2729	1607	3667	3178
	1833	1974	2233	2101	2222	2413	3115	2728	1607	3659	3176
	1831	1973	2233	2099	2217	2408	3114	2726	1603	3659	3174
	1826	1971	2230	2097	2216	2408	3100	2723	1601	3659	3172
	1822	1970	2227	2092	2212	2404	3083	2722	1577	3659	3166
	1819	1963	2222	2090	2211	2392	3080	2715	1574	3659	3164
	1808	1961	2215	2090	2203	2384	3076	2715	1572	3651	3162
	1807	1955	2214	2080	2202	2376	3076	2713	1569	3650	3162
	1807	1947	2210	2079	2200	2375	3068	2713	1569	3648	3157
	1805	1946	2208	2072	2199	2370	3062	2708	1566	3642	3149
	1803	1946	2206	2071	2197	2370	3061	2705	1556	3641	3149
	1798	1929	2204	2066	2195	2366	3055	2691	1550	3633	3148
	1797	1916	2198	2064	2192	2360	3055	2691	1543	3632	3147
	1794	1913	2195	2064	2192	2356	3054	2687	1540	3627	3145
	1794	1912	2192	2061	2174	2356	3046	2683	1538	3624	3141
	1792	1912	2190	2052	2173	2351	3044	2681	1525	3619	3141
	1782	1907	2187	2051	2172	2348	3043	2681	1521	3617	3136
	1780	1907	2186	2046	2171	2342	3043	2681	1520	3611	3136
	1775	1901	2185	2040	2163	2341	3038	2679	1512	3602	3135
	1767	1897	2180	2034	2159	2340	3028	2678	1494	3602	3133
	1765	1882	2178	2029	2149	2340	3011	2677	1487	3601	3133
	1764	1882	2178	2028	2145	2328	3011	2675	1485	3599	3131
	1761	1878	2169	2019	2142	2326	3002	2672	1484	3598	3122
	1759	1876	2167	2015	2140	2326	3001	2671	1479	3588	3121
	1755	1873	2164	2011	2134	2322	2996	2671	1471	3582	3115
	1751	1870	2162	2005	2132	2322	2993	2670	1471	3579	3114
	1746	1864	2156	2000	2131	2319	2986	2663	1461	3574	3114
	1742	1862	2155	2000	2130	2317	2982	2660	1459	3573	3113
	1741	1854	2152	1996	2122	2312	2980	2654	1458	3571	3108
	1740	1842	2151	1982	2119	2312	2965	2653	1452	3559	3108
	1739	1839	2148	1981	2114	2304	2962	2649	1451	3556	3105
	1736	1835	2148	1980	2113	2301	2956	2648	1449	3551	3100
	1734	1835	2146	1974	2108	2300	2954	2647	1443	3541	3096
	1732	1826	2141	1972	2106	2295	2953	2645	1441	3541	3093
	1730	1822	2131	1967	2100	2293	2950	2642	1437	3541	3091
	1725	1820	2131	1967	2096	2285	2949	2641	1437	3541	3084
	1723	1819	2127	1966	2090	2282	2944	2640	1432	3539	3083
	1722	1812	2127	1966	2088	2279	2942	2635	1431	3535	3083
	1721	1810	2126	1965	2085	2278	2939	2633	1425	3532	3072
	1718	1806	2119	1964	2085	2278	2939	2633	1421	3532	3072
	1715	1799	2116	1961	2083	2275	2933	2633	1410	3518	3065
	1712	1795	2113	1953	2073	2267	2932	2632	1409	3517	3065
	1711	1794	2106	1948	2066	2266	2917	2631	1397	3511	3061
	1706	1792	2094	1948	2063	2265	2915	2629	1396	3506	3061
	1704	1790	2088	1945	2058	2265	2911	2622	1393	3504	3056
	1699	1777	2088	1939	2057	2263	2908	2615	1389	3502	3041
	1697	1774	2077	1928	2053	2263	2903	2614	1382	3487	3039
	1693	1773	2076	1920	2047	2259	2903	2608	1381	3485	3031
	1685	1768	2069	1913	2044	2252	2895	2599	1375	3485	3025
	1684	1766	2060	1913	2041	2251	2891	2594	1371	3483	3015
	1683	1762	2059	1909	2037	2247	2883	2589	1367	3481	3015
	1683	1760	2057	1907	2036	2246	2883	2577	1362	3479	3012
	1682	1756	2044	1906	2029	2245	2880	2576	1360	3476	2996
	1679	1756	2031	1905	2029	2241	2868	2574	1357	3474	2989
	1678	1755	2029	1905	2029	2240	2858	2558	1352	3473	2984
	1676	1753	2027	1904	2029	2238	2855	2557	1345	3472	2980
	1674	1750	2021	1895	2026	2238	2848	2551	1338	3466	2980
	1673	1750	2019	1890	2026	2214	2844	2551	1335	3461	2976
	1669	1743	2017	1890	2025	2209	2843	2548	1333	3456	2976
	1667	1740	2014	1884	2019	2198	2840	2543	1333	3449	2974
	1666	1734	2013	1884	2015	2181	2821	2530	1329	3444	2971
	1665	1733	2012	1878	2014	2176	2815	2529	1314	3438	2954
	1664	1721	2006	1878	2013	2176	2810	2523	1308	3435	2952
	1663	1710	2006	1872	2013	2171	2809	2518	1305	3432	2951
	1658	1705	2004	1872	2002	2170	2809	2517	1304	3432	2950
	1654	1704	2001	1872	2002	2165	2806	2513	1303	3425	2942
	1653	1704	2001	1870	2001	2164	2794	2495	1298	3422	2938
	1651	1703	2001	1868	1997	2162	2787	2492	1295	3421	2926
	1650	1701	1998	1868	1997	2158	2787	2492	1294	3419	2923
	1644	1700	1997	1867	1996	2156	2785	2491	1294	3416	2915
	1643	1698	1994	1861	1993	2155	2782	2475	1290	3416	2914
	1637	1694	1989	1861	1993	2153	2771	2474	1284	3413	2913
	1633	1693	1987	1859	1991	2152	2770	2469	1283	3409	2913
	1628	1690	1987	1856	1988	2152	2760	2463	1281	3397	2913
	1628	1684	1983	1855	1988	2151	2759	2462	1279	3395	2908
	1627	1681	1981	1854	1986	2151	2759	2456	1273	3392	2901
	1623	1679	1977	1846	1977	2148	2753	2450	1270	3388	2894
	1620	1675	1975	1846	1977	2146	2753	2439	1268	3380	2892
	1616	1675	1971	1845	1975	2144	2751	2434	1267	3379	2889
	1615	1674	1967	1844	1970	2118	2747	2434	1265	3370	2884
	1614	1642	1966	1840	1968	2109	2746	2432	1263	3368	2881
	1612	1642	1964	1838	1961	2107	2740	2432	1263	3363	2875
	1609	1642	1962	1837	1961	2106	2740	2431	1263	3361	2874
	1605	1636	1958	1836	1955	2100	2732	2430	1257	3357	2871
	1603	1635	1954	1830	1950	2097	2731	2422	1253	3355	2864
	1603	1635	1952	1824	1941	2096	2728	2420	1249	3352	2848
	1602	1626	1952	1824	1939	2093	2721	2418	1244	3350	2845
	1595	1622	1951	1823	1937	2090	2721	2416	1243	3349	2845
	1591	1621	1949	1823	1936	2090	2718	2416	1240	3348	2843
	1588	1616	1948	1822	1935	2089	2709	2411	1238	3347	2840
	1584	1614	1941	1822	1930	2074	2708	2408	1236	3346	2835
	1583	1612	1939	1822	1930	2073	2699	2408	1233	3345	2833
	1581	1612	1937	1810	1927	2070	2695	2405	1229	3335	2833
	1578	1606	1933	1802	1925	2070	2687	2404	1224	3335	2833
	1570	1604	1930	1795	1924	2070	2679	2402	1212	3334	2822
	1569	1603	1929	1791	1920	2067	2671	2400	1192	3332	2814
	1565	1602	1922	1788	1913	2065	2668	2400	1180	3328	2814
	1563	1600	1914	1782	1911	2065	2663	2386	1177	3324	2813
	1563	1595	1914	1771	1910	2064	2662	2385	1174	3323	2813
	1551	1594	1910	1770	1908	2057	2662	2385	1168	3317	2808
	1539	1590	1910	1767	1907	2052	2655	2380	1167	3312	2802
	1538	1589	1909	1765	1906	2051	2654	2380	1166	3311	2799
	1536	1582	1908	1755	1905	2039	2653	2377	1161	3310	2799
	1535	1578	1908	1748	1901	2029	2652	2376	1155	3303	2783
	1534	1571	1908	1748	1899	2023	2651	2374	1150	3293	2783
	1532	1568	1907	1747	1895	2022	2645	2368	1144	3290	2781
	1531	1565	1896	1746	1889	2014	2636	2364	1142	3287	2776
	1530	1565	1891	1738	1887	2011	2628	2363	1136	3280	2776
	1529	1563	1890	1736	1886	2009	2624	2360	1127	3280	2770
	1529	1562	1885	1734	1885	2008	2622	2358	1125	3280	2759
	1525	1562	1882	1730	1884	1996	2607	2352	1124	3277	2757
	1524	1558	1881	1720	1880	1990	2606	2352	1120	3275	2756
	1520	1558	1881	1716	1878	1978	2601	2346	1116	3273	2755
	1517	1555	1874	1711	1878	1974	2601	2345	1116	3273	2751
	1516	1548	1872	1710	1876	1969	2599	2345	1107	3263	2750
	1513	1542	1865	1710	1873	1967	2599	2345	1104	3260	2748
	1512	1536	1862	1707	1873	1966	2595	2341	1103	3260	2746
	1509	1535	1862	1707	1871	1965	2592	2338	1102	3250	2740
	1506	1533	1860	1706	1866	1964	2592	2330	1102	3242	2729
	1506	1531	1858	1705	1864	1964	2590	2328	1097	3242	2729
	1503	1525	1852	1703	1861	1964	2588	2320	1095	3241	2727
	1502	1515	1852	1702	1859	1963	2584	2318	1094	3236	2726
	1501	1514	1851	1695	1858	1960	2584	2312	1093	3236	2725
	1499	1508	1850	1691	1856	1954	2580	2308	1093	3235	2724
	1491	1507	1848	1690	1848	1951	2575	2302	1092	3228	2719
	1483	1504	1847	1689	1848	1951	2574	2299	1091	3224	2718
	1483	1503	1838	1687	1845	1950	2573	2294	1087	3213	2717
	1479	1500	1835	1687	1844	1932	2563	2293	1082	3211	2711
	1479	1497	1833	1680	1843	1932	2558	2287	1078	3211	2709
	1472	1489	1833	1680	1840	1931	2548	2278	1075	3210	2696
	1465	1488	1832	1674	1836	1930	2547	2278	1070	3208	2696
	1465	1488	1831	1669	1834	1930	2543	2277	1069	3208	2696
	1464	1481	1817	1660	1830	1928	2542	2276	1062	3203	2695
	1463	1475	1812	1660	1828	1922	2540	2274	1058	3198	2685
	1463	1475	1810	1659	1825	1917	2540	2271	1058	3198	2681
	1462	1474	1801	1655	1825	1915	2537	2270	1057	3196	2679
	1459	1468	1801	1654	1822	1915	2536	2270	1054	3196	2677
	1457	1465	1798	1645	1812	1909	2535	2266	1053	3194	2675
	1455	1454	1793	1645	1807	1901	2528	2262	1052	3193	2669
	1451	1448	1791	1637	1802	1901	2527	2256	1047	3187	2659
	1449	1443	1782	1635	1801	1897	2520	2255	1046	3178	2646
	1445	1439	1781	1630	1797	1895	2518	2253	1044	3170	2643
	1441	1438	1776	1628	1796	1893	2518	2251	1042	3161	2625
	1440	1431	1775	1628	1796	1892	2509	2248	1032	3155	2624
	1437	1429	1773	1627	1795	1891	2506	2245	1022	3154	2623
	1435	1423	1766	1624	1793	1891	2504	2245	1020	3152	2622
	1435	1420	1764	1619	1793	1888	2497	2242	1017	3139	2618
	1432	1415	1762	1617	1792	1885	2493	2242	1016	3136	2616
	1427	1415	1759	1612	1791	1883	2492	2229	1015	3134	2613
	1426	1411	1756	1607	1788	1881	2486	2228	1012	3131	2609
	1422	1407	1755	1607	1787	1878	2483	2227	1010	3131	2605
	1421	1407	1754	1606	1762	1877	2482	2221	1008	3130	2605
	1421	1402	1753	1603	1758	1875	2480	2218	1007	3129	2604
	1421	1398	1751	1602	1758	1873	2479	2217	1003	3126	2593
	1416	1396	1749	1601	1757	1873	2476	2211	995	3123	2591
	1416	1392	1742	1599	1753	1872	2475	2210	990	3121	2583
	1413	1389	1741	1592	1752	1871	2473	2208	982	3119	2582
	1411	1383	1740	1592	1751	1869	2471	2205	975	3113	2580
	1410	1376	1738	1592	1751	1868	2468	2203	974	3108	2578
	1408	1375	1737	1589	1750	1866	2464	2203	972	3107	2577
	1408	1368	1736	1585	1749	1866	2462	2202	967	3103	2576
	1405	1366	1734	1579	1744	1866	2444	2189	967	3099	2569
	1405	1363	1734	1576	1742	1863	2441	2188	962	3093	2565
	1399	1359	1729	1569	1739	1863	2438	2181	961	3092	2563
	1397	1357	1728	1564	1737	1861	2437	2181	955	3089	2560
	1395	1354	1724	1561	1734	1858	2429	2177	944	3076	2557
	1392	1354	1722	1560	1733	1854	2423	2174	943	3075	2557
	1392	1354	1717	1556	1725	1853	2414	2169	932	3063	2556
	1389	1351	1717	1553	1720	1852	2412	2168	931	3062	2548
	1389	1351	1713	1550	1720	1850	2406	2157	931	3053	2548
	1388	1350	1711	1549	1716	1849	2404	2156	929	3053	2547
	1385	1350	1706	1546	1716	1849	2400	2155	926	3046	2547
	1385	1350	1699	1545	1715	1849	2400	2149	911	3041	2546
	1382	1348	1699	1545	1712	1847	2399	2148	910	3040	2537
	1381	1347	1698	1544	1708	1843	2398	2146	902	3040	2536
	1379	1346	1692	1541	1707	1842	2397	2138	901	3032	2535
	1376	1343	1691	1539	1707	1838	2397	2138	900	3026	2531
	1371	1343	1690	1535	1706	1837	2389	2136	899	3025	2530
	1370	1340	1689	1528	1706	1830	2387	2131	893	3024	2528
	1368	1340	1686	1524	1704	1828	2385	2125	892	3023	2523
	1368	1335	1683	1520	1702	1824	2384	2121	888	3023	2523
	1367	1334	1682	1517	1701	1823	2378	2118	884	3020	2515
	1365	1327	1677	1517	1698	1818	2376	2115	884	3017	2514
	1364	1325	1674	1515	1693	1818	2368	2115	883	3012	2514
	1363	1324	1674	1510	1693	1811	2367	2111	876	3011	2513
	1359	1317	1673	1504	1690	1809	2363	2111	874	3009	2513
	1356	1313	1671	1501	1689	1809	2359	2103	872	3006	2512
	1355	1312	1667	1493	1684	1808	2356	2101	868	3004	2509
	1350	1311	1667	1493	1677	1807	2355	2099	862	3004	2499
	1347	1308	1664	1489	1676	1807	2355	2098	853	3003	2499
	1347	1308	1663	1489	1672	1805	2345	2096	849	3000	2496
	1345	1303	1658	1488	1663	1795	2335	2092	844	2997	2495
	1342	1302	1658	1486	1660	1788	2333	2091	844	2989	2494
	1340	1301	1654	1485	1659	1786	2323	2087	841	2988	2493
	1339	1299	1650	1485	1659	1785	2322	2082	841	2988	2488
	1339	1296	1645	1483	1653	1780	2319	2082	840	2987	2488
	1339	1295	1644	1482	1648	1780	2314	2082	836	2986	2484
	1337	1294	1641	1480	1648	1774	2314	2080	833	2984	2481
	1333	1292	1640	1475	1645	1772	2311	2078	831	2984	2480
	1327	1292	1635	1474	1642	1765	2308	2077	818	2982	2475
	1327	1289	1634	1472	1639	1764	2303	2075	818	2980	2475
	1324	1287	1634	1471	1638	1761	2301	2075	813	2971	2474
	1316	1286	1634	1470	1637	1756	2296	2069	812	2971	2471
	1316	1285	1631	1470	1637	1752	2291	2069	811	2963	2470
	1314	1284	1620	1466	1635	1751	2290	2068	810	2961	2470
	1314	1282	1618	1461	1633	1751	2289	2066	802	2956	2469
	1312	1281	1615	1456	1632	1742	2283	2065	799	2955	2467
	1303	1277	1614	1455	1628	1739	2277	2064	791	2950	2461
	1301	1277	1614	1454	1626	1737	2276	2063	787	2946	2458
	1301	1275	1614	1446	1624	1736	2268	2054	778	2944	2457
	1300	1274	1614	1446	1623	1721	2267	2049	774	2942	2457
	1300	1271	1607	1446	1620	1721	2265	2049	769	2932	2456
	1299	1268	1606	1444	1617	1720	2261	2046	764	2930	2454
	1298	1268	1605	1439	1612	1716	2261	2046	761	2928	2449
	1292	1267	1599	1436	1609	1712	2255	2035	754	2927	2448
	1290	1265	1598	1434	1609	1710	2254	2034	752	2919	2445
	1287	1262	1591	1433	1608	1709	2252	2033	751	2916	2441
	1285	1256	1590	1432	1605	1708	2248	2031	751	2900	2431
	1276	1246	1588	1431	1604	1708	2248	2028	744	2900	2428
	1276	1245	1584	1431	1601	1707	2247	2026	741	2898	2427
	1275	1245	1583	1426	1599	1707	2247	2025	740	2896	2425
	1273	1243	1581	1424	1598	1704	2245	2017	740	2896	2424
	1266	1242	1579	1422	1591	1704	2235	2015	736	2891	2424
	1264	1238	1573	1421	1590	1687	2234	2010	727	2891	2420
	1263	1228	1570	1421	1587	1676	2232	2008	722	2890	2419
	1260	1228	1570	1413	1583	1673	2229	2007	721	2884	2415
	1260	1226	1569	1412	1580	1672	2226	2000	721	2880	2414
	1257	1224	1567	1408	1579	1668	2226	1999	720	2871	2414
	1256	1220	1567	1405	1577	1667	2225	1999	718	2867	2414
	1251	1212	1566	1398	1577	1664	2219	1994	717	2857	2406
	1250	1211	1562	1393	1574	1659	2215	1991	716	2856	2405
	1248	1211	1562	1392	1572	1654	2209	1990	713	2853	2401
	1248	1210	1556	1391	1565	1653	2204	1989	710	2851	2399
	1242	1205	1555	1389	1562	1651	2204	1987	710	2849	2399
	1237	1203	1547	1388	1560	1650	2203	1985	706	2848	2398
	1237	1203	1546	1387	1557	1648	2203	1978	704	2846	2398
	1235	1200	1545	1387	1555	1645	2202	1977	699	2844	2394
	1233	1200	1532	1385	1551	1636	2201	1974	693	2842	2393
	1232	1198	1530	1382	1547	1635	2201	1966	692	2837	2393
	1232	1196	1530	1379	1545	1627	2200	1965	692	2835	2389
	1231	1196	1529	1376	1542	1627	2197	1965	690	2829	2387
	1230	1194	1528	1375	1540	1624	2196	1962	690	2818	2385
	1230	1193	1520	1374	1539	1622	2190	1958	690	2817	2384
	1230	1193	1514	1372	1539	1619	2186	1956	680	2815	2375
	1230	1192	1507	1370	1538	1617	2181	1954	678	2810	2375
	1221	1189	1502	1368	1537	1611	2181	1953	671	2804	2363
	1219	1189	1494	1368	1536	1610	2177	1948	668	2803	2363
	1217	1188	1494	1363	1533	1610	2173	1947	666	2803	2362
	1211	1186	1489	1363	1533	1606	2172	1946	665	2799	2362
	1202	1186	1486	1361	1531	1606	2167	1945	657	2799	2359
	1200	1183	1480	1360	1530	1602	2149	1933	644	2795	2359
	1199	1183	1479	1359	1529	1597	2143	1931	641	2795	2355
	1198	1180	1477	1357	1528	1596	2142	1929	641	2791	2350
	1198	1177	1476	1355	1522	1590	2141	1928	637	2786	2350
	1197	1167	1473	1351	1520	1589	2141	1920	636	2785	2349
	1196	1162	1472	1345	1518	1585	2139	1919	635	2784	2348
	1196	1159	1469	1344	1518	1584	2135	1918	633	2779	2346
	1195	1154	1469	1344	1517	1573	2131	1910	630	2776	2345
	1194	1150	1469	1343	1513	1573	2130	1909	626	2772	2339
	1189	1148	1466	1342	1512	1569	2128	1908	624	2770	2337
	1187	1140	1466	1341	1511	1569	2128	1908	623	2764	2332
	1183	1138	1463	1340	1511	1567	2127	1908	617	2758	2328
	1180	1138	1458	1338	1510	1567	2124	1904	617	2756	2319
	1169	1137	1457	1338	1510	1565	2123	1902	614	2751	2317
	1168	1137	1457	1336	1510	1565	2106	1902	613	2750	2317
	1163	1136	1456	1335	1509	1559	2105	1901	608	2747	2314
	1162	1134	1452	1330	1507	1558	2102	1899	603	2746	2314
	1161	1133	1448	1329	1503	1557	2102	1895	603	2742	2312
	1160	1130	1446	1328	1500	1557	2101	1894	602	2741	2311
	1159	1127	1445	1320	1496	1556	2099	1892	594	2740	2307
	1158	1127	1444	1319	1495	1553	2089	1891	587	2739	2307
	1157	1126	1444	1317	1493	1550	2088	1888	582	2739	2305
	1156	1124	1443	1317	1490	1548	2087	1888	581	2738	2302
	1151	1121	1436	1314	1488	1544	2082	1880	581	2738	2297
	1148	1119	1434	1314	1486	1542	2079	1877	575	2737	2286
	1147	1116	1433	1310	1481	1540	2073	1875	574	2733	2282
	1142	1115	1428	1309	1478	1538	2058	1874	573	2730	2281
	1142	1113	1427	1309	1472	1538	2054	1872	573	2730	2279
	1141	1113	1425	1309	1472	1533	2052	1871	571	2727	2279
	1139	1110	1416	1307	1470	1532	2051	1871	569	2727	2275
	1139	1107	1416	1306	1469	1532	2050	1870	560	2727	2274
	1138	1106	1414	1304	1469	1530	2050	1868	558	2725	2272
	1137	1104	1410	1298	1467	1526	2044	1867	558	2719	2270
	1134	1102	1409	1296	1464	1524	2044	1865	557	2715	2269
	1133	1101	1409	1295	1464	1519	2044	1865	557	2714	2268
	1133	1100	1407	1294	1463	1518	2037	1864	556	2708	2267
	1132	1099	1406	1292	1463	1517	2036	1863	548	2708	2264
	1130	1099	1406	1292	1460	1514	2035	1863	546	2707	2260
	1128	1098	1404	1291	1460	1510	2035	1860	544	2698	2260
	1127	1097	1402	1283	1460	1509	2033	1858	543	2693	2258
	1120	1096	1397	1278	1458	1508	2027	1857	540	2678	2256
	1115	1092	1396	1278	1455	1503	2026	1852	537	2669	2256
	1114	1092	1396	1272	1455	1502	2019	1851	537	2663	2253
	1114	1091	1392	1271	1452	1500	2016	1845	536	2662	2249
	1112	1089	1386	1266	1448	1498	2013	1843	533	2656	2241
	1110	1088	1384	1265	1444	1498	2012	1840	533	2654	2240
	1106	1087	1381	1261	1442	1497	2011	1838	526	2654	2238
	1104	1084	1380	1260	1441	1488	2010	1837	521	2646	2238
	1104	1084	1378	1259	1441	1485	2004	1836	519	2645	2237
	1103	1083	1377	1253	1441	1484	2004	1833	518	2640	2234
	1102	1082	1373	1250	1441	1476	2003	1833	518	2635	2229
	1101	1080	1371	1250	1440	1475	2002	1832	517	2632	2227
	1100	1076	1365	1250	1438	1468	2000	1832	511	2628	2223
	1098	1074	1364	1249	1437	1464	2000	1830	509	2626	2223
	1097	1073	1363	1247	1437	1464	1998	1827	509	2624	2215
	1096	1071	1362	1244	1435	1460	1996	1826	505	2623	2215
	1093	1071	1360	1243	1434	1459	1988	1826	502	2622	2212
	1089	1070	1353	1241	1434	1452	1986	1819	502	2621	2209
	1088	1070	1352	1241	1431	1450	1986	1816	499	2621	2208
	1088	1069	1350	1240	1430	1450	1978	1812	495	2620	2205
	1087	1067	1347	1237	1430	1449	1977	1811	494	2618	2200
	1086	1066	1347	1236	1430	1449	1975	1811	487	2615	2199
	1085	1066	1346	1231	1428	1440	1973	1811	486	2613	2197
	1084	1066	1346	1231	1426	1439	1971	1798	485	2609	2196
	1082	1066	1345	1227	1425	1439	1971	1791	482	2607	2193
	1081	1059	1344	1226	1423	1438	1970	1791	482	2602	2190
	1079	1058	1343	1225	1423	1436	1967	1788	478	2601	2187
	1078	1056	1336	1223	1422	1429	1965	1788	478	2588	2186
	1077	1056	1334	1219	1422	1429	1960	1782	474	2586	2185
	1077	1054	1334	1218	1421	1424	1959	1782	471	2585	2184
	1077	1052	1333	1206	1419	1424	1953	1781	469	2583	2181
	1076	1049	1332	1198	1417	1423	1950	1780	469	2581	2181
	1071	1049	1329	1196	1415	1422	1949	1774	468	2578	2180
	1068	1049	1329	1195	1415	1421	1947	1773	466	2574	2175
	1065	1049	1325	1193	1412	1417	1947	1772	464	2567	2173
	1064	1049	1325	1193	1411	1416	1946	1769	464	2563	2171
	1064	1048	1323	1191	1410	1414	1943	1767	461	2554	2166
	1061	1048	1321	1191	1410	1400	1943	1763	458	2549	2164
	1060	1046	1321	1186	1405	1400	1940	1759	457	2549	2163
	1057	1044	1318	1185	1405	1394	1937	1756	454	2549	2160
	1056	1043	1314	1183	1404	1394	1936	1756	453	2547	2160
	1053	1043	1311	1182	1402	1393	1935	1755	451	2547	2157
	1049	1043	1305	1182	1402	1392	1931	1754	451	2546	2156
	1048	1042	1305	1179	1402	1391	1931	1751	437	2543	2155
	1047	1036	1299	1179	1399	1390	1929	1750	436	2542	2154
	1047	1035	1296	1178	1397	1387	1923	1748	431	2540	2152
	1046	1034	1294	1177	1395	1386	1921	1746	429	2539	2150
	1046	1029	1292	1176	1394	1385	1920	1744	428	2535	2148
	1043	1029	1290	1176	1391	1384	1919	1743	416	2533	2148
	1041	1028	1289	1174	1388	1383	1918	1743	414	2533	2147
	1035	1028	1288	1173	1387	1382	1917	1742	412	2532	2147
	1034	1023	1284	1172	1384	1380	1917	1741	411	2529	2147
	1030	1022	1281	1170	1381	1376	1916	1739	408	2529	2143
	1030	1021	1279	1166	1378	1375	1909	1739	406	2524	2142
	1030	1019	1279	1166	1378	1372	1908	1734	405	2521	2137
	1028	1012	1278	1161	1378	1371	1903	1734	404	2515	2137
	1028	1011	1278	1161	1377	1370	1901	1733	398	2512	2135
	1027	1010	1277	1158	1376	1363	1900	1733	397	2510	2129
	1022	1009	1271	1158	1374	1361	1900	1732	396	2509	2125
	1022	1008	1271	1155	1374	1359	1899	1732	392	2507	2123
	1021	1008	1270	1151	1374	1359	1897	1731	385	2505	2123
	1021	1007	1270	1148	1373	1358	1897	1731	380	2504	2117
	1018	1006	1267	1148	1373	1355	1894	1726	376	2502	2116
	1018	1005	1264	1143	1372	1353	1892	1724	368	2502	2112
	1016	1001	1264	1143	1372	1352	1892	1723	366	2494	2108
	1016	996	1261	1142	1371	1351	1892	1717	365	2490	2101
	1016	995	1260	1137	1367	1349	1891	1716	363	2489	2095
	1015	995	1258	1134	1366	1347	1891	1712	356	2486	2093
	1014	993	1258	1133	1366	1346	1889	1711	345	2482	2091
	1014	992	1255	1128	1365	1343	1889	1710	339	2482	2090
	1013	991	1254	1123	1365	1336	1887	1707	337	2480	2089
	1013	988	1247	1120	1364	1335	1880	1707	322	2480	2087
	1011	986	1246	1119	1363	1334	1879	1704	320	2476	2086
	1010	985	1245	1118	1363	1332	1879	1701	319	2470	2082
	1010	985	1245	1118	1362	1332	1873	1696	316	2468	2081
	1006	984	1244	1118	1360	1331	1868	1694	311	2467	2080
	1005	982	1243	1110	1359	1329	1868	1694	311	2460	2075
	1001	982	1243	1110	1358	1329	1868	1692	307	2459	2070
	1000	980	1242	1107	1358	1328	1868	1692	302	2458	2062
	999	980	1241	1104	1356	1326	1865	1690	295	2453	2061
	994	979	1234	1104	1355	1323	1857	1687	289	2452	2060
	992	978	1230	1102	1351	1321	1857	1686	288	2450	2059
	991	975	1230	1097	1348	1311	1856	1686	284	2450	2057
	989	970	1227	1096	1341	1310	1854	1685	281	2449	2057
	988	964	1226	1096	1341	1306	1853	1679	281	2445	2056
	988	963	1225	1095	1336	1299	1853	1676	273	2441	2055
	988	961	1225	1094	1331	1298	1852	1674	266	2440	2053
	986	953	1221	1093	1331	1297	1851	1669	251	2437	2052
	984	950	1221	1092	1331	1294	1851	1668	248	2436	2051
	982	950	1220	1091	1331	1294	1846	1661	231	2435	2051
	978	949	1220	1089	1327	1290	1845	1655	226	2435	2048
	977	949	1219	1089	1327	1286	1845	1654	223	2434	2046
	976	945	1219	1086	1324	1283	1844	1653	210	2434	2044
	975	941	1212	1084	1324	1281	1843	1652	177	2431	2042
	974	936	1211	1082	1323	1279	1842	1652	143	2419	2042
	970	934	1210	1082	1320	1272	1840	1650	137	2416	2041
	970	934	1209	1082	1317	1270	1837	1650	133	2414	2041
	967	931	1207	1080	1317	1269	1836	1649	113	2413	2040
	966	930	1204	1080	1316	1269	1836	1646	112	2413	2038
	965	929	1204	1078	1316	1268	1825	1643	108	2412	2038
	960	924	1203	1078	1315	1267	1822	1642	106	2412	2036
	960	921	1203	1075	1315	1266	1822	1640	81	2409	2034
	958	921	1202	1074	1313	1266	1819	1638	71	2405	2030
	958	920	1200	1073	1310	1265	1816	1629	49	2398	2030
	956	919	1200	1071	1308	1264	1816	1628		2395	2028
	955	918	1199	1070	1308	1262	1814	1624		2395	2026
	955	916	1197	1069	1308	1262	1812	1622		2393	2020
	953	916	1195	1068	1305	1259	1808	1621		2390	2016
	953	914	1195	1066	1297	1259	1798	1621		2390	2015
	953	913	1190	1055	1290	1254	1795	1619		2390	2015
	953	913	1190	1053	1290	1253	1794	1606		2389	2013
	952	912	1188	1053	1290	1251	1792	1606		2385	2010
	952	912	1187	1051	1289	1248	1786	1605		2383	2009
	951	912	1186	1047	1286	1248	1783	1600		2381	2002
	950	911	1185	1046	1285	1246	1780	1597		2378	2000
	949	910	1184	1043	1285	1241	1780	1595		2376	1996
	949	907	1182	1043	1284	1239	1775	1591		2376	1995
	945	905	1182	1043	1283	1237	1773	1590		2376	1993
	943	905	1182	1041	1282	1235	1766	1589		2375	1993
	943	904	1178	1040	1281	1235	1766	1588		2374	1991
	942	904	1177	1037	1280	1235	1765	1587		2369	1988
	942	903	1175	1035	1280	1233	1765	1587		2365	1986
	940	903	1172	1033	1279	1225	1764	1582		2358	1985
	939	903	1170	1030	1279	1224	1764	1580		2358	1985
	939	899	1169	1029	1275	1224	1764	1580		2356	1984
	939	896	1167	1028	1272	1224	1757	1579		2356	1982
	939	887	1166	1024	1272	1221	1752	1578		2352	1980
	939	886	1166	1024	1271	1220	1752	1573		2352	1979
	936	886	1165	1023	1271	1220	1746	1572		2341	1975
	935	886	1164	1022	1271	1216	1743	1572		2332	1974
	935	886	1161	1021	1269	1215	1742	1572		2330	1974
	932	886	1160	1021	1266	1214	1739	1571		2330	1972
	930	884	1157	1020	1265	1213	1739	1570		2325	1969
	928	882	1156	1019	1263	1212	1733	1568		2322	1968
	927	881	1155	1019	1263	1212	1729	1567		2322	1968
	924	880	1155	1019	1260	1212	1725	1566		2321	1965
	924	879	1154	1019	1259	1211	1725	1563		2320	1964
	922	879	1154	1017	1259	1211	1722	1562		2319	1962
	920	878	1148	1016	1259	1210	1721	1562		2318	1961
	918	877	1147	1015	1257	1209	1720	1562		2315	1958
	916	875	1145	1013	1256	1208	1720	1560		2315	1958
	914	874	1145	1012	1255	1208	1719	1558		2312	1956
	914	871	1139	1011	1255	1208	1718	1554		2309	1955
	912	870	1135	1010	1254	1204	1716	1551		2309	1951
	911	870	1133	1006	1253	1204	1710	1550		2308	1951
	910	867	1131	1003	1250	1203	1708	1546		2307	1948
	910	867	1131	1000	1249	1202	1707	1544		2306	1948
	909	865	1128	995	1249	1199	1707	1543		2305	1948
	906	864	1127	990	1248	1198	1703	1543		2304	1940
	906	862	1123	985	1247	1197	1701	1540		2301	1940
	905	859	1122	985	1241	1195	1699	1540		2298	1938
	903	857	1121	984	1240	1192	1698	1536		2297	1936
	900	856	1121	984	1239	1191	1698	1531		2297	1933
	899	853	1118	984	1237	1190	1695	1529		2295	1932
	899	852	1118	981	1236	1189	1695	1529		2293	1932
	898	851	1117	980	1236	1187	1689	1527		2292	1930
	896	850	1116	978	1234	1186	1688	1524		2290	1930
	896	848	1114	977	1232	1186	1686	1521		2289	1923
	888	848	1113	976	1230	1184	1684	1520		2286	1921
	887	846	1112	975	1230	1181	1682	1517		2284	1920
	887	844	1112	973	1230	1178	1676	1515		2284	1912
	885	843	1108	973	1228	1177	1675	1514		2276	1905
	883	843	1106	972	1228	1176	1674	1512		2275	1904
	883	842	1105	969	1227	1176	1674	1510		2274	1903
	882	838	1105	968	1227	1175	1671	1510		2270	1902
	882	837	1104	968	1226	1174	1669	1508		2267	1902
	881	836	1101	967	1223	1173	1663	1506		2259	1899
	880	835	1095	964	1223	1172	1661	1504		2257	1898
	880	835	1094	960	1221	1171	1661	1503		2255	1897
	878	835	1092	958	1221	1171	1659	1502		2254	1897
	877	834	1090	957	1221	1169	1658	1498		2254	1897
	875	833	1090	954	1220	1166	1652	1496		2252	1894
	870	832	1089	954	1219	1160	1652	1495		2252	1894
	870	832	1088	951	1219	1160	1651	1494		2247	1894
	869	831	1086	950	1216	1158	1650	1490		2247	1891
	869	830	1082	949	1215	1158	1644	1490		2246	1885
	868	828	1081	948	1215	1157	1644	1490		2242	1882
	868	828	1078	946	1215	1155	1644	1489		2239	1880
	864	827	1076	946	1208	1151	1643	1488		2238	1875
	864	827	1071	946	1207	1150	1639	1487		2236	1870
	864	826	1069	940	1206	1149	1639	1487		2234	1870
	860	826	1068	937	1205	1148	1639	1485		2233	1869
	859	825	1066	935	1203	1147	1638	1484		2231	1868
	857	823	1064	934	1201	1146	1637	1483		2229	1867
	857	822	1062	932	1200	1139	1635	1483		2226	1865
	852	822	1062	932	1199	1139	1634	1481		2226	1865
	852	821	1059	932	1198	1137	1632	1480		2224	1865
	852	821	1059	931	1196	1134	1631	1472		2224	1863
	851	818	1058	929	1194	1132	1630	1471		2217	1862
	850	817	1055	926	1192	1129	1629	1469		2215	1861
	850	815	1053	926	1191	1127	1628	1469		2214	1860
	850	814	1053	924	1188	1125	1627	1465		2212	1859
	849	813	1050	922	1186	1125	1626	1465		2212	1851
	845	812	1050	922	1184	1125	1619	1456		2210	1850
	845	808	1049	921	1184	1123	1619	1456		2208	1849
	844	808	1049	921	1184	1121	1616	1456		2208	1848
	842	807	1040	916	1182	1119	1613	1455		2207	1846
	841	805	1038	915	1182	1119	1612	1454		2201	1846
	838	803	1036	915	1182	1117	1608	1453		2200	1845
	834	802	1036	913	1179	1116	1607	1451		2199	1845
	829	801	1034	913	1178	1114	1606	1450		2195	1843
	829	800	1032	911	1178	1113	1596	1450		2190	1841
	829	799	1032	911	1177	1111	1594	1447		2190	1839
	828	799	1031	911	1176	1111	1584	1446		2190	1839
	826	798	1031	910	1176	1108	1583	1445		2188	1839
	825	798	1031	908	1176	1108	1582	1442		2182	1833
	824	797	1030	908	1176	1108	1577	1438		2181	1832
	824	796	1030	905	1175	1107	1577	1434		2180	1828
	823	795	1028	904	1175	1107	1575	1434		2180	1823
	823	794	1027	904	1174	1105	1574	1434		2179	1811
	822	794	1027	903	1174	1104	1572	1434		2177	1811
	822	792	1027	902	1173	1101	1567	1433		2176	1805
	821	792	1026	899	1168	1100	1563	1432		2176	1802
	820	792	1025	899	1162	1100	1556	1430		2176	1798
	820	791	1025	897	1162	1098	1555	1425		2173	1796
	819	789	1025	894	1162	1096	1554	1424		2168	1795
	818	788	1024	894	1161	1093	1553	1423		2167	1792
	817	787	1024	894	1158	1092	1550	1421		2166	1787
	817	786	1023	893	1158	1091	1549	1421		2166	1778
	816	784	1022	893	1156	1090	1548	1419		2166	1778
	816	784	1019	891	1155	1090	1547	1418		2164	1777
	815	783	1018	891	1153	1081	1535	1415		2164	1775
	814	782	1014	890	1150	1077	1531	1415		2163	1775
	814	782	1014	889	1146	1077	1531	1413		2162	1774
	813	782	1014	887	1146	1074	1524	1412		2161	1774
	813	780	1014	887	1142	1068	1522	1411		2158	1773
	813	779	1014	886	1142	1065	1521	1411		2154	1773
	813	778	1012	886	1142	1061	1520	1409		2152	1772
	812	777	1011	883	1141	1059	1519	1409		2150	1772
	811	777	1011	880	1140	1057	1516	1409		2149	1772
	809	776	1010	879	1140	1056	1513	1408		2145	1770
	806	775	1007	878	1140	1055	1509	1408		2142	1768
	806	775	1007	878	1138	1053	1508	1406		2142	1767
	806	774	1001	877	1136	1052	1507	1405		2140	1763
	805	773	1001	873	1136	1051	1498	1404		2132	1763
	804	773	1000	872	1135	1050	1496	1404		2130	1761
	804	770	1000	872	1135	1050	1492	1400		2130	1756
	804	767	999	872	1135	1045	1480	1399		2129	1754
	803	767	998	870	1134	1045	1479	1395		2128	1749
	802	764	997	869	1133	1043	1472	1394		2125	1749
	801	763	990	869	1132	1040	1471	1394		2125	1746
	801	761	985	869	1129	1035	1468	1393		2124	1745
	800	760	980	866	1129	1034	1466	1392		2122	1744
	800	759	978	865	1125	1034	1465	1388		2121	1741
	798	758	974	865	1122	1034	1463	1387		2120	1741
	797	758	973	863	1120	1033	1459	1387		2119	1739
	797	758	970	862	1118	1032	1458	1385		2119	1739
	797	758	969	861	1118	1031	1457	1384		2118	1738
	796	757	967	858	1117	1030	1457	1383		2117	1732
	795	757	966	858	1116	1029	1456	1383		2116	1732
	794	757	965	858	1115	1029	1452	1383		2114	1732
	793	755	965	856	1113	1029	1450	1381		2114	1731
	793	749	965	856	1111	1027	1448	1378		2112	1731
	793	748	964	856	1109	1023	1442	1378		2111	1727
	789	747	963	853	1108	1021	1441	1377		2111	1726
	789	746	960	852	1106	1018	1438	1373		2111	1725
	788	746	956	852	1106	1016	1433	1371		2110	1719
	783	745	955	850	1105	1014	1431	1371		2109	1718
	783	745	955	848	1105	1012	1431	1370		2106	1718
	782	745	954	845	1104	1010	1430	1370		2105	1718
	782	745	952	845	1102	1008	1430	1370		2104	1717
	781	745	951	845	1102	1003	1427	1365		2103	1716
	781	744	950	840	1100	1001	1426	1364		2102	1715
	780	743	950	839	1097	1001	1425	1364		2101	1715
	780	738	948	839	1096	997	1425	1361		2097	1714
	779	738	946	836	1096	995	1425	1360		2096	1714
	779	737	946	835	1095	995	1423	1360		2094	1714
	777	737	942	833	1095	994	1422	1358		2093	1713
	775	734	941	831	1093	988	1421	1358		2092	1711
	775	732	941	828	1093	988	1420	1357		2091	1710
	774	732	938	826	1092	985	1420	1354		2091	1708
	773	730	938	823	1092	984	1418	1351		2091	1706
	772	729	935	821	1090	983	1417	1349		2087	1704
	771	727	934	820	1090	983	1415	1349		2086	1704
	769	726	934	820	1089	981	1407	1348		2085	1704
	766	725	932	819	1088	979	1406	1347		2081	1703
	764	724	931	817	1087	979	1405	1342		2080	1702
	763	724	931	815	1087	979	1404	1339		2079	1701
	762	723	930	814	1086	976	1402	1336		2079	1700
	761	723	928	811	1086	975	1402	1336		2075	1697
	756	722	928	808	1086	974	1401	1334		2074	1695
	756	722	927	808	1085	967	1396	1334		2074	1695
	756	722	925	808	1085	967	1393	1332		2073	1695
	755	720	924	807	1084	962	1392	1331		2071	1693
	752	720	922	804	1083	962	1388	1331		2071	1690
	751	719	921	803	1083	957	1388	1331		2070	1689
	750	718	921	803	1082	956	1388	1330		2069	1688
	750	717	921	802	1078	955	1387	1324		2069	1688
	749	716	921	800	1077	952	1383	1323		2068	1687
	749	714	921	799	1076	950	1383	1322		2064	1686
	748	714	919	799	1075	947	1382	1321		2064	1686
	747	713	918	798	1074	946	1381	1319		2057	1685
	747	713	916	797	1074	945	1380	1319		2056	1685
	747	712	915	792	1073	944	1375	1311		2055	1681
	746	710	915	790	1073	944	1373	1311		2055	1680
	746	709	914	789	1072	943	1373	1309		2053	1678
	745	708	913	787	1071	942	1371	1308		2052	1676
	743	705	912	787	1069	939	1370	1308		2050	1675
	743	702	911	784	1068	938	1367	1306		2048	1675
	743	702	911	782	1067	937	1365	1304		2048	1669
	742	702	910	779	1065	930	1365	1301		2044	1668
	741	701	908	779	1062	928	1362	1301		2043	1667
	741	699	907	778	1059	927	1362	1300		2043	1665
	740	697	907	777	1058	927	1361	1297		2042	1664
	740	697	906	775	1057	926	1361	1295		2041	1663
	738	697	905	775	1057	925	1360	1294		2040	1662
	738	694	904	772	1055	917	1356	1294		2034	1661
	736	694	904	772	1055	916	1356	1291		2033	1660
	735	692	903	772	1055	916	1355	1290		2031	1658
	735	691	900	771	1055	911	1355	1290		2028	1658
	734	689	900	770	1054	910	1354	1289		2020	1657
	732	687	894	770	1054	910	1354	1288		2020	1655
	731	686	893	770	1053	907	1351	1288		2019	1654
	729	685	893	769	1051	907	1350	1287		2018	1653
	728	684	893	769	1051	905	1349	1278		2018	1651
	728	684	892	769	1050	904	1347	1275		2014	1650
	728	683	892	768	1049	903	1347	1275		2014	1649
	728	681	892	766	1047	903	1345	1274		2013	1642
	727	680	891	764	1046	902	1342	1274		2010	1637
	725	680	889	763	1045	902	1341	1273		2007	1637
	722	679	887	761	1044	901	1339	1270		1999	1637
	722	678	886	758	1044	900	1338	1269		1998	1634
	721	678	885	757	1041	899	1337	1267		1997	1634
	721	678	884	754	1040	898	1336	1266		1997	1633
	719	678	884	754	1038	897	1334	1263		1994	1633
	715	677	884	752	1038	894	1334	1262		1993	1633
	714	677	883	750	1037	893	1331	1262		1991	1633
	713	676	880	750	1037	893	1330	1261		1989	1631
	712	676	878	750	1037	891	1329	1259		1988	1630
	711	675	878	750	1035	889	1328	1258		1987	1627
	710	673	872	748	1035	886	1328	1257		1979	1625
	709	673	872	747	1029	886	1327	1257		1978	1624
	709	673	870	746	1028	885	1325	1257		1978	1623
	708	672	868	746	1027	884	1322	1255		1977	1622
	707	672	866	746	1026	884	1320	1255		1977	1621
	707	672	864	744	1025	882	1319	1253		1976	1619
	705	671	863	744	1025	881	1317	1249		1972	1617
	705	670	861	743	1024	880	1317	1247		1971	1616
	705	670	860	743	1022	878	1317	1246		1971	1616
	705	669	860	742	1022	878	1314	1246		1969	1615
	705	669	858	741	1021	877	1313	1241		1964	1614
	705	666	857	740	1020	876	1312	1241		1961	1612
	703	664	856	740	1020	876	1311	1240		1959	1612
	703	664	852	739	1016	875	1309	1239		1958	1611
	703	663	851	738	1010	875	1308	1238		1957	1606
	702	663	850	737	1010	873	1305	1236		1956	1605
	701	662	849	736	1008	869	1303	1234		1955	1604
	700	662	849	735	1008	865	1303	1233		1954	1604
	699	659	847	735	1008	864	1303	1233		1952	1603
	699	658	845	734	1008	863	1300	1231		1951	1603
	698	658	845	733	1005	862	1298	1229		1950	1595
	695	658	842	733	1005	861	1297	1228		1947	1594
	693	658	839	731	1005	861	1297	1227		1944	1590
	691	657	839	730	1005	861	1297	1225		1943	1590
	690	656	839	728	1003	859	1296	1224		1943	1588
	689	655	838	728	1002	856	1296	1220		1942	1588
	689	655	836	728	1002	856	1295	1217		1941	1586
	688	655	833	727	999	854	1293	1216		1939	1585
	688	653	832	726	994	849	1291	1215		1932	1582
	688	652	832	725	994	849	1288	1215		1926	1580
	687	651	830	725	994	847	1288	1211		1924	1579
	686	651	821	724	992	846	1285	1210		1924	1576
	685	650	816	716	992	844	1285	1210		1921	1575
	684	650	813	716	991	842	1285	1210		1917	1574
	683	650	812	715	991	838	1285	1210		1916	1574
	682	648	812	715	990	836	1282	1208		1916	1574
	682	647	809	714	990	835	1282	1207		1915	1572
	681	647	809	714	987	834	1282	1206		1912	1571
	679	646	807	713	985	831	1280	1205		1912	1569
	679	646	807	712	985	824	1279	1205		1911	1568
	678	643	805	712	985	822	1279	1205		1909	1568
	676	642	804	711	985	822	1277	1204		1909	1567
	676	642	803	709	984	822	1277	1200		1908	1566
	675	642	801	708	984	821	1276	1200		1906	1566
	673	642	800	707	983	819	1275	1199		1902	1564
	671	642	800	706	982	817	1271	1199		1902	1562
	671	641	800	705	982	815	1270	1199		1901	1562
	669	640	800	704	981	815	1264	1199		1901	1561
	667	640	799	703	979	812	1262	1197		1901	1560
	664	639	798	700	979	812	1260	1196		1900	1558
	663	639	796	697	977	811	1259	1192		1899	1558
	663	638	795	695	975	811	1253	1191		1898	1558
	660	637	794	694	974	809	1252	1186		1897	1558
	659	635	794	693	973	809	1251	1184		1896	1557
	658	635	794	693	969	809	1251	1184		1895	1555
	658	633	794	692	967	808	1250	1183		1894	1555
	657	633	793	692	967	807	1248	1182		1894	1555
	657	632	793	691	966	806	1247	1180		1894	1553
	656	632	793	691	966	804	1247	1180		1893	1552
	656	630	792	689	965	801	1243	1177		1892	1548
	655	629	790	688	965	799	1240	1176		1891	1547
	655	629	788	686	964	795	1238	1174		1890	1547
	654	626	786	685	963	792	1235	1173		1885	1546
	653	626	786	684	961	791	1234	1171		1883	1545
	650	624	783	684	958	791	1230	1170		1883	1545
	649	623	781	682	954	789	1229	1170		1883	1544
	648	622	780	681	954	788	1227	1170		1882	1542
	648	621	779	681	953	787	1227	1168		1882	1540
	648	620	776	680	951	786	1226	1168		1881	1540
	647	620	775	677	951	784	1225	1167		1879	1539
	644	618	775	674	950	781	1225	1166		1879	1538
	644	617	775	673	948	781	1225	1165		1879	1537
	642	617	775	672	948	778	1224	1165		1876	1536
	642	617	774	672	948	776	1223	1165		1875	1536
	639	613	773	671	946	775	1223	1165		1875	1535
	639	613	773	668	946	775	1222	1162		1874	1534
	639	612	773	666	945	773	1222	1162		1874	1533
	638	612	772	666	944	773	1221	1161		1873	1533
	638	612	770	665	942	772	1221	1160		1869	1531
	637	612	769	665	942	772	1221	1160		1869	1531
	636	611	769	663	942	771	1219	1159		1868	1531
	636	609	768	662	941	766	1219	1157		1865	1528
	633	609	768	662	940	766	1218	1156		1864	1527
	633	608	765	660	940	763	1218	1156		1863	1526
	633	607	764	660	940	759	1217	1155		1859	1524
	632	601	764	656	940	754	1216	1155		1856	1523
	631	601	763	656	939	754	1216	1153		1856	1522
	630	601	763	654	937	753	1214	1151		1854	1518
	630	600	762	653	935	752	1214	1150		1853	1518
	629	600	761	653	934	751	1213	1150		1852	1517
	627	599	759	650	932	751	1212	1149		1851	1516
	627	599	759	649	932	750	1210	1149		1849	1516
	626	598	758	646	932	745	1208	1148		1848	1516
	625	597	758	644	931	741	1207	1147		1846	1515
	624	597	756	644	931	740	1205	1146		1845	1515
	623	597	756	642	928	739	1204	1145		1841	1514
	622	596	755	641	928	739	1204	1144		1841	1514
	622	595	753	640	927	738	1204	1143		1841	1511
	621	595	753	638	924	736	1203	1141		1840	1510
	620	595	751	637	924	734	1202	1139		1839	1508
	618	595	749	636	923	734	1201	1138		1836	1508
	618	595	749	636	922	733	1201	1138		1833	1507
	617	594	748	634	921	733	1201	1137		1833	1507
	617	592	745	633	919	732	1197	1136		1833	1507
	617	589	745	629	918	732	1194	1135		1832	1506
	617	588	742	625	917	732	1193	1134		1829	1505
	615	588	740	618	917	731	1192	1134		1826	1504
	615	587	740	618	914	728	1191	1133		1824	1504
	613	587	738	618	914	728	1190	1129		1822	1504
	613	585	737	617	913	727	1190	1127		1821	1500
	612	585	737	617	913	727	1190	1127		1819	1497
	611	584	736	617	913	725	1190	1125		1818	1496
	610	583	735	612	913	723	1183	1123		1817	1493
	610	583	735	611	912	723	1182	1121		1817	1492
	609	582	734	611	912	723	1181	1120		1816	1492
	609	582	733	607	912	722	1180	1120		1815	1491
	609	582	733	607	909	717	1179	1118		1815	1490
	609	580	733	605	909	717	1176	1117		1814	1490
	608	580	732	603	908	716	1176	1114		1811	1489
	608	579	732	602	908	715	1174	1114		1810	1487
	606	579	731	602	905	715	1174	1113		1809	1487
	605	579	731	600	905	714	1173	1111		1809	1484
	605	579	730	599	904	713	1172	1110		1808	1482
	605	577	730	597	902	713	1172	1108		1806	1482
	605	576	730	595	900	712	1170	1108		1803	1481
	605	576	728	592	899	709	1170	1108		1796	1480
	604	576	727	592	899	709	1169	1107		1796	1478
	602	576	725	592	899	709	1169	1106		1795	1478
	602	575	720	592	898	709	1169	1106		1794	1477
	602	575	718	589	898	708	1164	1106		1791	1476
	601	575	718	588	898	708	1164	1106		1789	1474
	601	574	717	588	897	707	1163	1105		1785	1473
	600	574	717	588	896	706	1162	1104		1783	1470
	597	572	717	587	895	705	1160	1104		1783	1469
	595	571	716	585	894	705	1160	1100		1780	1467
	595	570	716	585	893	702	1159	1098		1777	1467
	595	568	715	584	893	701	1158	1095		1776	1462
	594	567	715	583	892	700	1157	1095		1776	1462
	594	567	714	582	891	700	1156	1094		1774	1462
	594	567	714	581	891	700	1154	1093		1773	1461
	593	567	714	580	890	699	1154	1093		1772	1458
	592	566	710	579	889	698	1154	1091		1772	1458
	592	564	710	579	888	697	1148	1091		1772	1455
	591	563	707	578	887	696	1147	1089		1771	1454
	591	562	706	578	887	696	1147	1088		1771	1452
	591	562	706	576	884	692	1145	1088		1770	1451
	590	562	706	575	883	690	1144	1087		1768	1449
	590	562	706	574	882	689	1143	1086		1765	1449
	589	562	705	574	881	688	1143	1086		1764	1448
	589	560	705	573	881	687	1142	1084		1761	1446
	589	560	705	573	880	687	1142	1084		1761	1446
	589	559	705	571	879	686	1141	1084		1757	1445
	588	557	704	568	879	683	1137	1083		1757	1443
	587	557	703	568	878	682	1135	1082		1757	1442
	586	556	702	567	877	680	1134	1079		1757	1442
	585	556	701	565	877	680	1131	1078		1756	1441
	584	555	700	564	877	680	1131	1076		1754	1439
	584	555	699	563	877	678	1129	1076		1753	1439
	583	554	698	563	876	677	1128	1075		1752	1437
	583	553	697	561	876	677	1128	1073		1750	1437
	582	552	697	560	875	677	1128	1068		1750	1434
	582	550	696	558	873	677	1127	1067		1747	1434
	581	549	696	557	872	677	1125	1066		1746	1433
	581	549	695	554	871	677	1119	1064		1746	1433
	581	548	694	554	871	676	1117	1059		1745	1432
	580	548	693	553	870	676	1115	1058		1745	1431
	579	548	693	552	869	674	1113	1056		1743	1428
	579	547	692	552	868	674	1112	1054		1737	1428
	579	547	692	552	868	674	1108	1054		1734	1428
	579	547	692	550	868	673	1108	1053		1733	1427
	578	545	691	550	867	673	1107	1052		1731	1427
	577	545	687	550	866	671	1105	1052		1731	1427
	577	543	687	549	865	670	1104	1052		1728	1422
	576	543	687	549	864	669	1104	1051		1726	1421
	576	543	687	547	863	667	1103	1051		1725	1421
	576	542	686	546	863	666	1102	1050		1724	1417
	574	542	685	545	863	663	1100	1049		1723	1417
	573	540	684	543	862	662	1098	1049		1720	1415
	573	539	684	541	862	662	1097	1045		1720	1412
	573	538	683	540	861	662	1093	1041		1719	1411
	572	537	683	540	859	662	1092	1039		1719	1410
	572	536	683	539	858	660	1090	1038		1718	1410
	572	536	683	537	857	659	1087	1038		1717	1409
	572	535	681	537	857	659	1083	1037		1715	1408
	571	534	680	536	856	657	1082	1037		1714	1408
	571	534	680	536	856	657	1082	1037		1713	1407
	569	533	679	536	855	655	1082	1036		1712	1407
	569	533	678	535	854	655	1081	1036		1711	1404
	568	533	677	535	853	654	1077	1036		1711	1402
	567	533	675	534	852	654	1077	1036		1710	1402
	566	532	674	534	852	654	1075	1034		1710	1400
	566	531	672	534	852	652	1075	1034		1706	1399
	566	527	672	531	851	651	1074	1034		1704	1398
	565	527	671	529	850	650	1073	1030		1703	1398
	565	526	669	529	849	650	1072	1029		1703	1396
	565	526	669	529	849	648	1071	1028		1703	1396
	565	524	667	529	849	647	1071	1027		1703	1395
	564	522	666	529	848	645	1070	1026		1701	1391
	564	520	666	528	848	645	1066	1023		1700	1391
	563	519	664	527	846	644	1066	1023		1699	1389
	563	519	664	525	845	643	1064	1022		1696	1388
	562	518	662	525	845	643	1063	1022		1696	1382
	562	517	661	524	844	643	1063	1021		1696	1382
	561	516	660	521	843	642	1062	1020		1695	1382
	560	515	658	520	843	642	1062	1018		1694	1382
	560	514	657	520	843	642	1061	1018		1694	1381
	560	514	657	520	842	640	1059	1017		1692	1381
	559	513	656	519	841	638	1058	1016		1691	1380
	558	513	656	519	840	637	1056	1014		1691	1379
	558	512	655	518	839	636	1055	1013		1691	1377
	558	512	653	517	839	635	1055	1013		1689	1376
	557	512	653	517	839	634	1055	1012		1687	1376
	557	511	651	516	838	633	1054	1010		1680	1375
	557	510	650	516	835	632	1053	1009		1678	1375
	555	508	647	516	833	631	1053	1008		1675	1374
	555	508	647	516	833	630	1052	1008		1675	1373
	554	507	644	514	829	629	1051	1005		1673	1372
	553	507	643	514	829	628	1050	1004		1673	1372
	553	505	643	513	829	625	1049	1004		1672	1372
	553	505	642	511	828	623	1048	1003		1672	1370
	553	503	642	511	827	623	1047	1002		1665	1370
	552	503	641	509	826	623	1045	1001		1663	1370
	552	502	640	509	826	622	1045	1000		1662	1369
	550	500	640	508	824	621	1043	1000		1660	1369
	550	500	639	508	824	621	1042	997		1659	1369
	550	500	638	508	824	618	1042	997		1658	1368
	549	499	636	507	824	617	1032	997		1658	1368
	549	498	635	506	822	616	1026	995		1656	1367
	548	497	635	506	821	616	1026	994		1655	1366
	548	495	634	506	819	614	1024	994		1654	1364
	548	494	634	506	819	614	1023	992		1651	1364
	548	494	633	505	817	614	1023	992		1651	1364
	547	493	633	505	817	613	1021	992		1650	1363
	547	492	631	503	816	613	1020	991		1648	1362
	546	491	631	503	815	613	1019	990		1647	1359
	546	491	630	503	813	611	1018	989		1646	1359
	545	491	630	500	812	611	1017	988		1646	1356
	544	490	629	500	811	611	1017	987		1643	1355
	544	489	629	499	810	609	1016	986		1643	1352
	543	489	629	498	810	608	1015	985		1637	1349
	542	488	628	497	809	608	1013	985		1635	1348
	542	488	627	495	808	608	1010	985		1634	1345
	542	487	627	495	808	606	1007	983		1633	1345
	542	486	626	494	804	605	1006	979		1631	1344
	541	485	625	493	804	600	1006	979		1629	1341
	540	485	625	493	804	597	1006	978		1627	1340
	540	485	625	488	802	596	1005	976		1627	1340
[truncated: 14,951 more rows]
